# Supplementary material for: Vaccination against H5 HP avian influenza virus leads to persistent immune response in wild king penguins
Source: Nat Commun. 2026 Feb 9;17:1395. doi: 10.1038/s41467-026-69094-9 (PMC12886961; doi:10.1038/s41467-026-69094-9)
Supplement: Supplementary file 3 — Supplementary Data 1 [file 41467_2026_69094_MOESM3_ESM.xlsx]

## Sheet: vaccination_H5_csv
plate_run	ELISA_assay	ELISA_method	id_sample	id_bird	group	date_capture	sampling_point	days_since_injection	categorical_days	OD_450nm	inhibition_values	S_P_values	replicate
2	H5	competition	CRO23-KIP-123	1	control	2024-02-29	primo-injection	0	0	1.07009995	0.995302922		between_assay
3	H5	competition	CRO23-KIP-123	1	control	2024-02-29	primo-injection	0	0	1.229799986	1.016531642		between_assay
4	H5	competition	CRO23-KIP-123	1	control	2024-02-29	primo-injection	0	0	1.161800027	0.945321397		between_assay
1	H5	competition	CRO23-KIP-123	1	control	2024-02-29	primo-injection	0	0	1.191300035	1.001471188
1	H5	competition	CRO23-KIP-173	1	control	2024-04-07	booster	38	37	1.15320003	0.969442266
1	H5	competition	CRO23-KIP-223	1	control	2024-04-21	recapture_1	52	51	1.23210001	1.035769852
1	H5	competition	CRO23-KIP-272	1	control	2024-05-06	recapture_2	67	66	1.111299992	0.934218829
1	H5	competition	CRO23-KIP-321	1	control	2024-05-26	recapture_3	87	86	1.065600038	0.895800978
1	H5	competition	CRO23-KIP-370	1	control	2024-08-12	recapture_4	165	164	1.026600003	0.863015441
1	H5	competition	CRO24-KIP-015	1	control	2024-11-04	recapture_5	249	252	1.194700003	1.004329385
1	H5	competition	CRO23-KIP-124	2	control	2024-02-29	primo-injection	0	0	1.155900002	0.971712007
1	H5	competition	CRO23-KIP-174	2	control	2024-04-07	booster	38	37	1.016800046	0.854777068
1	H5	competition	CRO23-KIP-224	2	control	2024-04-21	recapture_1	52	51	1.163900018	0.978437253
1	H5	competition	CRO23-KIP-273	2	control	2024-05-06	recapture_2	67	66	1.154500008	0.970535097
1	H5	competition	CRO23-KIP-322	2	control	2024-05-26	recapture_3	87	86	1.15260005	0.96893789
1	H5	competition	CRO23-KIP-371	2	control	2024-08-12	recapture_4	165	164	1.065600038	0.895800978
1	H5	competition	CRO23-KIP-125	3	control	2024-02-29	primo-injection	0	0	1.200199962	1.008952948
1	H5	competition	CRO23-KIP-175	3	control	2024-04-07	booster	38	37	1.101099968	0.925644138
1	H5	competition	CRO23-KIP-225	3	control	2024-04-21	recapture_1	52	51	1.043200016	0.876970309
1	H5	competition	CRO23-KIP-274	3	control	2024-05-06	recapture_2	67	66	1.209200025	1.016518887
1	H5	competition	CRO23-KIP-323	3	control	2024-05-26	recapture_3	87	86	1.143300056	0.961119813
1	H5	competition	CRO23-KIP-372	3	control	2024-08-12	recapture_4	165	164	1.059800029	0.890925177
1	H5	competition	CRO24-KIP-035	3	control	2024-11-10	recapture_5	255	252	1.220199943	1.025766013
4	H5	competition	CRO23-KIP-126	4	control	2024-02-29	primo-injection	0	0	1.167299986	0.949796546
1	H5	competition	CRO23-KIP-127	5	control	2024-02-29	primo-injection	0	0	1.256800056	1.056534046
1	H5	competition	CRO23-KIP-177	5	control	2024-04-07	booster	38	37	1.199900031	1.00870081
1	H5	competition	CRO23-KIP-226	5	control	2024-04-21	recapture_1	52	51	1.073600054	0.902526224
1	H5	competition	CRO23-KIP-275	5	control	2024-05-06	recapture_2	67	66	1.170699954	0.984153647
1	H5	competition	CRO23-KIP-324	5	control	2024-05-26	recapture_3	87	86	1.136899948	0.955739536
1	H5	competition	CRO23-KIP-373	5	control	2024-08-12	recapture_4	165	164	1.162899971	0.97759656
1	H5	competition	CRO24-KIP-031	5	control	2024-11-10	recapture_5	255	252	1.1171	0.93909463
1	H5	competition	CRO23-KIP-128	6	control	2024-02-29	primo-injection	0	0	1.242599964	1.044596681
1	H5	competition	CRO23-KIP-178	6	control	2024-04-07	booster	38	37	1.13380003	0.953133577
1	H5	competition	CRO23-KIP-227	6	control	2024-04-21	recapture_1	52	51	1.059000015	0.890252642
1	H5	competition	CRO23-KIP-276	6	control	2024-05-06	recapture_2	67	66	1.026900053	0.863267679
1	H5	competition	CRO23-KIP-325	6	control	2024-05-26	recapture_3	87	86	1.196400046	1.005758534
1	H5	competition	CRO23-KIP-374	6	control	2024-08-12	recapture_4	165	164	1.08130002	0.908999232
1	H5	competition	CRO24-KIP-032	6	control	2024-11-10	recapture_5	255	252	1.092100024	0.918078299
2	H5	competition	CRO23-KIP-129	7	control	2024-02-29	primo-injection	0	0	1.114199996	1.036320497
2	H5	competition	CRO23-KIP-179	7	control	2024-04-07	booster	38	37	0.975899994	0.907687283
2	H5	competition	CRO23-KIP-228	7	control	2024-04-21	recapture_1	52	51	1.065999985	0.991489533
2	H5	competition	CRO23-KIP-277	7	control	2024-05-06	recapture_2	67	66	1.024000049	0.952425277
2	H5	competition	CRO23-KIP-326	7	control	2024-05-26	recapture_3	87	86	0.999100029	0.9292657
2	H5	competition	CRO23-KIP-375	7	control	2024-08-12	recapture_4	165	164	1.075000048	0.999860517
2	H5	competition	CRO24-KIP-013	7	control	2024-11-04	recapture_5	249	252	0.975700021	0.907501287
2	H5	competition	CRO23-KIP-130	8	control	2024-02-29	primo-injection	0	0	1.086899996	1.010928692
2	H5	competition	CRO23-KIP-180	8	control	2024-04-07	booster	38	37	0.951799989	0.885271801
2	H5	competition	CRO23-KIP-229	8	control	2024-04-21	recapture_1	52	51	1.040199995	0.967492892
2	H5	competition	CRO23-KIP-278	8	control	2024-05-06	recapture_2	67	66	0.960600019	0.893456733
2	H5	competition	CRO23-KIP-327	8	control	2024-05-26	recapture_3	87	86	0.877200007	0.815886152
2	H5	competition	CRO23-KIP-376	8	control	2024-08-12	recapture_4	165	164	0.877300024	0.815979178
2	H5	competition	CRO24-KIP-045	8	control	2024-11-10	recapture_5	255	252	1.006500006	0.936148438
2	H5	competition	CRO23-KIP-131	9	control	2024-02-29	primo-injection	0	0	1.092800021	1.016416321
2	H5	competition	CRO23-KIP-181	9	control	2024-04-07	booster	38	37	1.01639998	0.945356432
2	H5	competition	CRO23-KIP-230	9	control	2024-04-21	recapture_1	52	51	0.982599974	0.913918953
2	H5	competition	CRO23-KIP-279	9	control	2024-05-06	recapture_2	67	66	1.083400011	1.007673346
2	H5	competition	CRO23-KIP-328	9	control	2024-05-26	recapture_3	87	86	1.029500008	0.957540804
2	H5	competition	CRO23-KIP-377	9	control	2024-08-12	recapture_4	165	164	0.975000024	0.906850218
2	H5	competition	CRO24-KIP-020	9	control	2024-11-04	recapture_5	249	252	0.995000005	0.925452256
2	H5	competition	CRO23-KIP-132	10	control	2024-02-29	primo-injection	0	0	1.118000031	1.03985492
2	H5	competition	CRO23-KIP-182	10	control	2024-04-07	booster	38	37	1.023800015	0.952239225
2	H5	competition	CRO23-KIP-231	10	control	2024-04-21	recapture_1	52	51	1.035699964	0.9633074
2	H5	competition	CRO23-KIP-280	10	control	2024-05-06	recapture_2	67	66	1.111299992	1.033623195
2	H5	competition	CRO23-KIP-329	10	control	2024-05-26	recapture_3	87	86	1.036399961	0.963958469
2	H5	competition	CRO23-KIP-378	10	control	2024-08-12	recapture_4	165	164	0.901000023	0.838022613
2	H5	competition	CRO24-KIP-017	10	control	2024-11-04	recapture_5	249	252	1.028100014	0.956238666
1	H5	competition	CRO23-KIP-133	11	vaccinated	2024-03-01	primo-injection	0	0	1.208899975	1.016266649
1	H5	competition	CRO23-KIP-183	11	vaccinated	2024-04-07	booster	37	37	1.21570003	1.021983143
1	H5	competition	CRO23-KIP-232	11	vaccinated	2024-04-21	recapture_1	51	51	0.059300002	0.049850786
1	H5	competition	CRO23-KIP-281	11	vaccinated	2024-05-06	recapture_2	66	66	0.0814	0.068429239
1	H5	competition	CRO23-KIP-330	11	vaccinated	2024-05-26	recapture_3	86	86	0.092399999	0.077676433
1	H5	competition	CRO23-KIP-379	11	vaccinated	2024-08-12	recapture_4	164	164	0.138300002	0.116262455
1	H5	competition	CRO24-KIP-019	11	vaccinated	2024-11-04	recapture_5	248	252	0.176100001	0.148039177
1	H5	competition	CRO23-KIP-134	12	vaccinated	2024-03-01	primo-injection	0	0	1.167700052	0.981631768
1	H5	competition	CRO23-KIP-184	12	vaccinated	2024-04-07	booster	37	37	1.114500046	0.936908967
1	H5	competition	CRO23-KIP-233	12	vaccinated	2024-04-21	recapture_1	51	51	0.048	0.040351394
1	H5	competition	CRO23-KIP-282	12	vaccinated	2024-05-06	recapture_2	66	66	0.043200001	0.036316256
1	H5	competition	CRO23-KIP-331	12	vaccinated	2024-05-26	recapture_3	86	86	0.0462	0.038838216
1	H5	competition	CRO23-KIP-380	12	vaccinated	2024-08-12	recapture_4	164	164	0.103600003	0.087091761
1	H5	competition	CRO23-KIP-135	13	vaccinated	2024-03-01	primo-injection	0	0	1.065000057	0.895296602
1	H5	competition	CRO23-KIP-185	13	vaccinated	2024-04-07	booster	37	37	0.973200023	0.818124532
1	H5	competition	CRO23-KIP-234	13	vaccinated	2024-04-21	recapture_1	51	51	0.052000001	0.043714011
1	H5	competition	CRO23-KIP-283	13	vaccinated	2024-05-06	recapture_2	66	66	0.054299999	0.045647514
1	H5	competition	CRO23-KIP-332	13	vaccinated	2024-05-26	recapture_3	86	86	0.057399999	0.048253541
1	H5	competition	CRO23-KIP-381	13	vaccinated	2024-08-12	recapture_4	164	164	0.077399999	0.065066622
1	H5	competition	CRO24-KIP-030	13	vaccinated	2024-11-10	recapture_5	254	252	0.101899996	0.085662644
1	H5	competition	CRO23-KIP-136	14	vaccinated	2024-03-01	primo-injection	0	0	1.095999956	0.921356792
1	H5	competition	CRO23-KIP-186	14	vaccinated	2024-04-07	booster	37	37	0.682200015	0.573494199
1	H5	competition	CRO23-KIP-235	14	vaccinated	2024-04-21	recapture_1	51	51	0.0447	0.037577236
1	H5	competition	CRO23-KIP-284	14	vaccinated	2024-05-06	recapture_2	66	66	0.046399999	0.039006347
1	H5	competition	CRO23-KIP-333	14	vaccinated	2024-05-26	recapture_3	86	86	0.047400001	0.039847003
1	H5	competition	CRO23-KIP-382	14	vaccinated	2024-08-12	recapture_4	164	164	0.060699999	0.0510277
2	H5	competition	CRO24-KIP-034	14	vaccinated	2024-11-10	recapture_5	254	252	0.0603	0.056085197		between_assay
3	H5	competition	CRO24-KIP-034	14	vaccinated	2024-11-10	recapture_5	254	252	0.064099997	0.052983962		between_assay
4	H5	competition	CRO24-KIP-034	14	vaccinated	2024-11-10	recapture_5	254	252	0.064999998	0.052888524		between_assay
1	H5	competition	CRO24-KIP-034	14	vaccinated	2024-11-10	recapture_5	254	252	0.063000001	0.052961205
1	H5	competition	CRO23-KIP-137	15	vaccinated	2024-03-01	primo-injection	0	0	1.162700057	0.977428502
1	H5	competition	CRO23-KIP-187	15	vaccinated	2024-04-07	booster	37	37	0.842999995	0.708671352
1	H5	competition	CRO23-KIP-236	15	vaccinated	2024-04-21	recapture_1	51	51	0.0801	0.067336389
1	H5	competition	CRO23-KIP-285	15	vaccinated	2024-05-06	recapture_2	66	66	0.076099999	0.063973772
1	H5	competition	CRO23-KIP-334	15	vaccinated	2024-05-26	recapture_3	86	86	0.096000001	0.080702789
1	H5	competition	CRO23-KIP-383	15	vaccinated	2024-08-12	recapture_4	164	164	0.075900003	0.063805645
1	H5	competition	CRO23-KIP-138	16	vaccinated	2024-03-01	primo-injection	0	0	1.109400034	0.932621622
1	H5	competition	CRO23-KIP-188	16	vaccinated	2024-04-07	booster	37	37	0.931999981	0.783489551
1	H5	competition	CRO23-KIP-237	16	vaccinated	2024-04-21	recapture_1	51	51	0.060400002	0.050775506
2	H5	competition	CRO23-KIP-286	16	vaccinated	2024-05-06	recapture_2	66	66	0.071699999	0.066688368		between_assay
3	H5	competition	CRO23-KIP-286	16	vaccinated	2024-05-06	recapture_2	66	66	0.077500001	0.064060175		between_assay
4	H5	competition	CRO23-KIP-286	16	vaccinated	2024-05-06	recapture_2	66	66	0.081600003	0.066395444		between_assay
1	H5	competition	CRO23-KIP-286	16	vaccinated	2024-05-06	recapture_2	66	66	0.075300001	0.06330125
1	H5	competition	CRO23-KIP-335	16	vaccinated	2024-05-26	recapture_3	86	86	0.112599999	0.094657644
1	H5	competition	CRO23-KIP-384	16	vaccinated	2024-08-12	recapture_4	164	164	0.236300007	0.198646555
2	H5	competition	CRO24-KIP-033	16	vaccinated	2024-11-10	recapture_5	254	252	0.260100007	0.241919736		between_assay
3	H5	competition	CRO24-KIP-033	16	vaccinated	2024-11-10	recapture_5	254	252	0.31279999	0.258555124		between_assay
4	H5	competition	CRO24-KIP-033	16	vaccinated	2024-11-10	recapture_5	254	252	0.288300008	0.23458096		between_assay
1	H5	competition	CRO24-KIP-033	16	vaccinated	2024-11-10	recapture_5	254	252	0.302100003	0.253961588
1	H5	competition	CRO23-KIP-139	17	vaccinated	2024-03-01	primo-injection	0	0	1.169499993	0.983144896
2	H5	competition	CRO23-KIP-189	17	vaccinated	2024-04-07	booster	37	37	0.660700023	0.614518918		between_assay
3	H5	competition	CRO23-KIP-189	17	vaccinated	2024-04-07	booster	37	37	0.800400019	0.661596971		between_assay
4	H5	competition	CRO23-KIP-189	17	vaccinated	2024-04-07	booster	37	37	0.746500015	0.60740439		between_assay
1	H5	competition	CRO23-KIP-189	17	vaccinated	2024-04-07	booster	37	37	0.739700019	0.621831811
1	H5	competition	CRO23-KIP-238	17	vaccinated	2024-04-21	recapture_1	51	51	0.085000001	0.071455594
1	H5	competition	CRO23-KIP-287	17	vaccinated	2024-05-06	recapture_2	66	66	0.145400003	0.1222311
1	H5	competition	CRO23-KIP-336	17	vaccinated	2024-05-26	recapture_3	86	86	0.177000001	0.148795766
1	H5	competition	CRO23-KIP-385	17	vaccinated	2024-08-12	recapture_4	164	164	0.290600002	0.244294066
1	H5	competition	CRO24-KIP-018	17	vaccinated	2024-11-04	recapture_5	248	252	0.268900007	0.226051878
1	H5	competition	CRO23-KIP-140	18	vaccinated	2024-03-01	primo-injection	0	0	1.210999966	1.018032015
1	H5	competition	CRO23-KIP-190	18	vaccinated	2024-04-07	booster	37	37	0.641499996	0.539279564
1	H5	competition	CRO23-KIP-239	18	vaccinated	2024-04-21	recapture_1	51	51	0.0451	0.037913497
1	H5	competition	CRO23-KIP-288	18	vaccinated	2024-05-06	recapture_2	66	66	0.0471	0.039594805
1	H5	competition	CRO23-KIP-337	18	vaccinated	2024-05-26	recapture_3	86	86	0.046700001	0.039258544
1	H5	competition	CRO23-KIP-386	18	vaccinated	2024-08-12	recapture_4	164	164	0.055799998	0.046908494
2	H5	competition	CRO23-KIP-141	19	vaccinated	2024-03-01	primo-injection	0	0	1.066900015	0.992326654
2	H5	competition	CRO23-KIP-191	19	vaccinated	2024-04-07	booster	37	37	0.907299995	0.843882235
2	H5	competition	CRO23-KIP-240	19	vaccinated	2024-04-21	recapture_1	51	51	0.242899999	0.225921961
2	H5	competition	CRO23-KIP-289	19	vaccinated	2024-05-06	recapture_2	66	66	0.405999988	0.377621712
2	H5	competition	CRO23-KIP-338	19	vaccinated	2024-05-26	recapture_3	86	86	0.60680002	0.564386376
2	H5	competition	CRO23-KIP-387	19	vaccinated	2024-08-12	recapture_4	164	164	0.933499992	0.868250924
2	H5	competition	CRO24-KIP-029	19	vaccinated	2024-11-10	recapture_5	254	252	0.980700016	0.912151797
2	H5	competition	CRO23-KIP-142	20	vaccinated	2024-03-01	primo-injection	0	0	1.030799985	0.958749916
2	H5	competition	CRO23-KIP-192	20	vaccinated	2024-04-07	booster	37	37	1.05369997	0.980049256
2	H5	competition	CRO23-KIP-241	20	vaccinated	2024-04-21	recapture_1	51	51	0.0557	0.051806724
2	H5	competition	CRO23-KIP-290	20	vaccinated	2024-05-06	recapture_2	66	66	0.063900001	0.059433568
2	H5	competition	CRO23-KIP-339	20	vaccinated	2024-05-26	recapture_3	86	86	0.137400001	0.127796121
2	H5	competition	CRO23-KIP-388	20	vaccinated	2024-08-12	recapture_4	164	164	0.687300026	0.639259655
2	H5	competition	CRO24-KIP-046	20	vaccinated	2024-11-10	recapture_5	254	252	0.048300002	0.044923965
2	H5	competition	CRO23-KIP-143	21	vaccinated	2024-03-01	primo-injection	0	0	1.015599966	0.944612337
2	H5	competition	CRO23-KIP-193	21	vaccinated	2024-04-07	booster	37	37	0.903599977	0.840440838
2	H5	competition	CRO23-KIP-242	21	vaccinated	2024-04-21	recapture_1	51	51	0.0623	0.057945403
2	H5	competition	CRO23-KIP-291	21	vaccinated	2024-05-06	recapture_2	66	66	0.069300003	0.064456125
2	H5	competition	CRO23-KIP-340	21	vaccinated	2024-05-26	recapture_3	86	86	0.087099999	0.08101195
2	H5	competition	CRO23-KIP-389	21	vaccinated	2024-08-12	recapture_4	164	164	0.300300002	0.279309862
2	H5	competition	CRO23-KIP-144	22	vaccinated	2024-03-01	primo-injection	0	0	1.014600039	0.943682301
2	H5	competition	CRO23-KIP-194	22	vaccinated	2024-04-07	booster	37	37	0.51639998	0.480305049
2	H5	competition	CRO23-KIP-243	22	vaccinated	2024-04-21	recapture_1	51	51	0.045899998	0.042691715
2	H5	competition	CRO23-KIP-292	22	vaccinated	2024-05-06	recapture_2	66	66	0.0436	0.040552481
2	H5	competition	CRO23-KIP-341	22	vaccinated	2024-05-26	recapture_3	86	86	0.044599999	0.041482582
2	H5	competition	CRO23-KIP-390	22	vaccinated	2024-08-12	recapture_4	164	164	0.078100003	0.072641029
2	H5	competition	CRO23-KIP-145	23	vaccinated	2024-03-01	primo-injection	0	0	1.101300001	1.024322176
2	H5	competition	CRO23-KIP-195	23	vaccinated	2024-04-07	booster	37	37	0.867699981	0.807050151
2	H5	competition	CRO23-KIP-244	23	vaccinated	2024-04-21	recapture_1	51	51	0.046799999	0.043528808
2	H5	competition	CRO23-KIP-293	23	vaccinated	2024-05-06	recapture_2	66	66	0.052700002	0.049016417
2	H5	competition	CRO23-KIP-342	23	vaccinated	2024-05-26	recapture_3	86	86	0.057700001	0.05366693
2	H5	competition	CRO23-KIP-391	23	vaccinated	2024-08-12	recapture_4	164	164	0.076200001	0.070873832
2	H5	competition	CRO24-KIP-044	23	vaccinated	2024-11-10	recapture_5	254	252	0.083899997	0.078035619
2	H5	competition	CRO23-KIP-146	24	vaccinated	2024-03-01	primo-injection	0	0	1.036900043	0.964423598
2	H5	competition	CRO23-KIP-196	24	vaccinated	2024-04-07	booster	37	37	0.613099992	0.570245998
2	H5	competition	CRO23-KIP-245	24	vaccinated	2024-04-21	recapture_1	51	51	0.0451	0.041947634
2	H5	competition	CRO23-KIP-294	24	vaccinated	2024-05-06	recapture_2	66	66	0.045899998	0.042691715
2	H5	competition	CRO23-KIP-343	24	vaccinated	2024-05-26	recapture_3	86	86	0.044300001	0.041203554
2	H5	competition	CRO23-KIP-392	24	vaccinated	2024-08-12	recapture_4	164	164	0.0559	0.051992745
2	H5	competition	CRO24-KIP-048	24	vaccinated	2024-11-10	recapture_5	254	252	0.061999999	0.05766637
3	H5	competition	CRO23-KIP-147	25	vaccinated	2024-03-01	primo-injection	0	0	1.199200034	0.991238245
3	H5	competition	CRO23-KIP-197	25	vaccinated	2024-04-07	booster	37	37	1.083400011	0.895519926
3	H5	competition	CRO23-KIP-246	25	vaccinated	2024-04-21	recapture_1	51	51	0.0854	0.07059018
3	H5	competition	CRO23-KIP-295	25	vaccinated	2024-05-06	recapture_2	66	66	0.109800003	0.090758806
3	H5	competition	CRO23-KIP-344	25	vaccinated	2024-05-26	recapture_3	86	86	0.125499994	0.103736149
3	H5	competition	CRO23-KIP-393	25	vaccinated	2024-08-12	recapture_4	164	164	0.218700007	0.180773686
3	H5	competition	CRO24-KIP-012	25	vaccinated	2024-11-04	recapture_5	248	252	0.260399997	0.215242186
2	H5	competition	CRO23-KIP-148	26	control	2024-03-02	primo-injection	0	0	0.997900009	0.928149558
2	H5	competition	CRO23-KIP-198	26	control	2024-04-09	booster	38	37	1.028699994	0.956796709
2	H5	competition	CRO23-KIP-247	26	control	2024-04-23	recapture_1	52	51	1.010100007	0.93949681
2	H5	competition	CRO23-KIP-296	26	control	2024-05-07	recapture_2	66	66	1.099599957	1.022740961
2	H5	competition	CRO23-KIP-345	26	control	2024-05-29	recapture_3	88	86	1.074300051	0.999209448
2	H5	competition	CRO23-KIP-394	26	control	2024-08-13	recapture_4	164	164	1.032099962	0.959959029
2	H5	competition	CRO24-KIP-038	26	control	2024-11-10	recapture_5	253	252	1.039700031	0.967027874
2	H5	competition	CRO23-KIP-149	27	control	2024-03-02	primo-injection	0	0	1.084400058	1.008603492
2	H5	competition	CRO23-KIP-199	27	control	2024-04-09	booster	38	37	0.943899989	0.87792399
2	H5	competition	CRO23-KIP-248	27	control	2024-04-23	recapture_1	52	51	1.007200003	0.936799508
2	H5	competition	CRO23-KIP-297	27	control	2024-05-07	recapture_2	66	66	1.057700038	0.98376973
2	H5	competition	CRO23-KIP-346	27	control	2024-05-29	recapture_3	88	86	1.043799996	0.970841263
2	H5	competition	CRO23-KIP-395	27	control	2024-08-13	recapture_4	164	164	0.983399987	0.914663047
2	H5	competition	CRO24-KIP-041	27	control	2024-11-10	recapture_5	253	252	0.968200028	0.900525523
1	H5	competition	CRO23-KIP-150	28	control	2024-03-02	primo-injection	0	0	1.20539999	1.013324373
1	H5	competition	CRO23-KIP-200	28	control	2024-04-09	booster	38	37	1.168900013	0.98264052
1	H5	competition	CRO23-KIP-249	28	control	2024-04-23	recapture_1	52	51	1.130200028	0.950107221
1	H5	competition	CRO23-KIP-298	28	control	2024-05-07	recapture_2	66	66	1.072900057	0.901937769
1	H5	competition	CRO23-KIP-347	28	control	2024-05-29	recapture_3	88	86	1.176399946	0.988945369
1	H5	competition	CRO23-KIP-396	28	control	2024-08-13	recapture_4	164	164	1.160599947	0.975663036
3	H5	competition	CRO23-KIP-151	29	control	2024-03-02	primo-injection	0	0	1.175799966	0.971896149
3	H5	competition	CRO23-KIP-201	29	control	2024-04-09	booster	38	37	1.023000002	0.845594311
3	H5	competition	CRO23-KIP-250	29	control	2024-04-23	recapture_1	52	51	1.112599969	0.919656112
3	H5	competition	CRO23-KIP-299	29	control	2024-05-07	recapture_2	66	66	1.20630002	0.997106972
3	H5	competition	CRO23-KIP-348	29	control	2024-05-29	recapture_3	88	86	1.184999943	0.979500693
3	H5	competition	CRO23-KIP-397	29	control	2024-08-13	recapture_4	164	164	1.14349997	0.945197525
3	H5	competition	CRO23-KIP-152	30	control	2024-03-02	primo-injection	0	0	1.22510004	1.012646748
3	H5	competition	CRO23-KIP-202	30	control	2024-04-09	booster	38	37	1.194599986	0.987435924
3	H5	competition	CRO23-KIP-251	30	control	2024-04-23	recapture_1	52	51	1.21449995	1.003884895
3	H5	competition	CRO23-KIP-300	30	control	2024-05-07	recapture_2	66	66	1.281999946	1
3	H5	competition	CRO23-KIP-349	30	control	2024-05-29	recapture_3	88	86	1.188599944	0.982476392
3	H5	competition	CRO23-KIP-398	30	control	2024-08-13	recapture_4	164	164	1.220000029	1.008431165
3	H5	competition	CRO23-KIP-153	31	control	2024-03-02	primo-injection	0	0	1.294199944	1
3	H5	competition	CRO23-KIP-203	31	control	2024-04-09	booster	38	37	1.233999968	1.020003275
3	H5	competition	CRO23-KIP-252	31	control	2024-04-23	recapture_1	52	51	1.116600037	0.9229625
3	H5	competition	CRO23-KIP-301	31	control	2024-05-07	recapture_2	66	66	1.318799973	1
3	H5	competition	CRO23-KIP-350	31	control	2024-05-29	recapture_3	88	86	1.164700031	0.962721133
3	H5	competition	CRO23-KIP-399	31	control	2024-08-13	recapture_4	164	164	1.113600016	0.920482734
3	H5	competition	CRO23-KIP-154	32	control	2024-03-02	primo-injection	0	0	1.317999959	1
3	H5	competition	CRO23-KIP-204	32	control	2024-04-09	booster	38	37	1.236199975	1.021821764
3	H5	competition	CRO23-KIP-253	32	control	2024-04-23	recapture_1	52	51	1.216500044	1.005538138
3	H5	competition	CRO23-KIP-302	32	control	2024-05-07	recapture_2	66	66	1.253600001	1.036204328		within_assay
3	H5	competition	CRO23-KIP-302	32	control	2024-05-07	recapture_2	66	66	1.185600042	0.979996725
3	H5	competition	CRO23-KIP-351	32	control	2024-05-29	recapture_3	88	86	1.184299946	0.978922087
3	H5	competition	CRO23-KIP-400	32	control	2024-08-13	recapture_4	164	164	1.194300056	0.987188007
3	H5	competition	CRO23-KIP-155	33	control	2024-03-02	primo-injection	0	0	1.207100034	0.99776825		within_assay
3	H5	competition	CRO23-KIP-155	33	control	2024-03-02	primo-injection	0	0	1.189599991	0.983303014
3	H5	competition	CRO23-KIP-205	33	control	2024-04-09	booster	38	37	1.104500055	0.912960862
3	H5	competition	CRO23-KIP-254	33	control	2024-04-23	recapture_1	52	51	1.245700002	1.029674324
3	H5	competition	CRO23-KIP-303	33	control	2024-05-07	recapture_2	66	66	1.207000017	0.997685578
3	H5	competition	CRO23-KIP-352	33	control	2024-05-29	recapture_3	88	86	1.200600028	0.992395456
3	H5	competition	CRO23-KIP-401	33	control	2024-08-13	recapture_4	164	164	1.236999989	1.022483041
4	H5	competition	CRO23-KIP-156	34	control	2024-03-02	primo-injection	0	0	1.152099967	0.937428753
4	H5	competition	CRO23-KIP-206	34	control	2024-04-09	booster	38	37	1.096400023	0.8921074
4	H5	competition	CRO23-KIP-255	34	control	2024-04-23	recapture_1	52	51	1.056800008	0.85988607
4	H5	competition	CRO23-KIP-304	34	control	2024-05-07	recapture_2	66	66	1.191300035	0.969324657
4	H5	competition	CRO23-KIP-353	34	control	2024-05-29	recapture_3	88	86	1.064299941	0.865988538
4	H5	competition	CRO23-KIP-402	34	control	2024-08-13	recapture_4	164	164	1.123399973	0.914076439
4	H5	competition	CRO23-KIP-157	35	control	2024-03-02	primo-injection	0	0	1.191799998	0.969731462
4	H5	competition	CRO23-KIP-207	35	control	2024-04-09	booster	38	37	1.146499991	0.932872223
4	H5	competition	CRO23-KIP-256	35	control	2024-04-23	recapture_1	52	51	1.200399995	0.976729018
4	H5	competition	CRO23-KIP-305	35	control	2024-05-07	recapture_2	66	66	1.084800005	0.882668818
4	H5	competition	CRO23-KIP-354	35	control	2024-05-29	recapture_3	88	86	1.118399978	0.910008095
4	H5	competition	CRO23-KIP-403	35	control	2024-08-13	recapture_4	164	164	1.114400029	0.906753458
2	H5	competition	CRO23-KIP-158	36	vaccinated	2024-03-03	primo-injection	0	0	1.038100004	0.965539684
2	H5	competition	CRO23-KIP-208	36	vaccinated	2024-04-09	booster	37	37	0.616400003	0.573315348
2	H5	competition	CRO23-KIP-257	36	vaccinated	2024-04-23	recapture_1	51	51	0.043900002	0.040831513
2	H5	competition	CRO23-KIP-306	36	vaccinated	2024-05-07	recapture_2	65	66	0.045000002	0.041854626
2	H5	competition	CRO23-KIP-355	36	vaccinated	2024-05-29	recapture_3	87	86	0.043900002	0.040831513
2	H5	competition	CRO23-KIP-404	36	vaccinated	2024-08-13	recapture_4	163	164	0.048099998	0.044737942
3	H5	competition	CRO23-KIP-159	37	vaccinated	2024-03-03	primo-injection	0	0	1.215399981	1.004628844
3	H5	competition	CRO23-KIP-209	37	vaccinated	2024-04-09	booster	37	37	0.904100001	0.747313603
3	H5	competition	CRO23-KIP-258	37	vaccinated	2024-04-23	recapture_1	51	51	0.064199999	0.053066622
3	H5	competition	CRO23-KIP-307	37	vaccinated	2024-05-07	recapture_2	65	66	0.119800001	0.099024633
3	H5	competition	CRO23-KIP-356	37	vaccinated	2024-05-29	recapture_3	87	86	0.202500001	0.167383038		within_assay
3	H5	competition	CRO23-KIP-356	37	vaccinated	2024-05-29	recapture_3	87	86	0.206699997	0.170854684
3	H5	competition	CRO23-KIP-405	37	vaccinated	2024-08-13	recapture_4	163	164	0.320100009	0.264589195
3	H5	competition	CRO24-KIP-016	37	vaccinated	2024-11-04	recapture_5	246	252	0.26699999	0.220697627
3	H5	competition	CRO23-KIP-160	38	vaccinated	2024-03-03	primo-injection	0	0	1.189599991	0.983303014
3	H5	competition	CRO23-KIP-210	38	vaccinated	2024-04-09	booster	37	37	1.09679997	0.906596103
3	H5	competition	CRO23-KIP-259	38	vaccinated	2024-04-23	recapture_1	51	51	0.045600001	0.037692181
3	H5	competition	CRO23-KIP-308	38	vaccinated	2024-05-07	recapture_2	65	66	0.055199999	0.045627376
3	H5	competition	CRO23-KIP-357	38	vaccinated	2024-05-29	recapture_3	87	86	0.073399998	0.060671184
3	H5	competition	CRO23-KIP-406	38	vaccinated	2024-08-13	recapture_4	163	164	0.238499999	0.197140022
3	H5	competition	CRO23-KIP-161	39	vaccinated	2024-03-03	primo-injection	0	0	1.234799981	1.020664553
3	H5	competition	CRO23-KIP-211	39	vaccinated	2024-04-09	booster	37	37	1.036800027	0.857001176		within_assay
3	H5	competition	CRO23-KIP-211	39	vaccinated	2024-04-09	booster	37	37	1.043400049	0.862456642
3	H5	competition	CRO23-KIP-260	39	vaccinated	2024-04-23	recapture_1	51	51	0.043200001	0.035708382
3	H5	competition	CRO23-KIP-309	39	vaccinated	2024-05-07	recapture_2	65	66	0.043200001	0.035708382
3	H5	competition	CRO23-KIP-358	39	vaccinated	2024-05-29	recapture_3	87	86	0.0462	0.03818813
3	H5	competition	CRO23-KIP-407	39	vaccinated	2024-08-13	recapture_4	163	164	0.055	0.045462059
3	H5	competition	CRO24-KIP-040	39	vaccinated	2024-11-10	recapture_5	252	252	0.068000004	0.05620764		within_assay
3	H5	competition	CRO24-KIP-040	39	vaccinated	2024-11-10	recapture_5	252	252	0.066699997	0.055133077
3	H5	competition	CRO23-KIP-162	40	vaccinated	2024-03-03	primo-injection	0	0	1.245399952	1.029426308
3	H5	competition	CRO23-KIP-212	40	vaccinated	2024-04-09	booster	37	37	0.299499989	0.24756157
3	H5	competition	CRO23-KIP-261	40	vaccinated	2024-04-23	recapture_1	51	51	0.044	0.036369648
3	H5	competition	CRO23-KIP-310	40	vaccinated	2024-05-07	recapture_2	65	66	0.0429	0.035460406
3	H5	competition	CRO23-KIP-359	40	vaccinated	2024-05-29	recapture_3	87	86	0.045899998	0.037940154
3	H5	competition	CRO23-KIP-408	40	vaccinated	2024-08-13	recapture_4	163	164	0.083899997	0.069350303
3	H5	competition	CRO24-KIP-042	40	vaccinated	2024-11-10	recapture_5	252	252	0.103600003	0.085633991
3	H5	competition	CRO23-KIP-163	41	vaccinated	2024-03-03	primo-injection	0	0	1.258200049	1.040006649
3	H5	competition	CRO23-KIP-213	41	vaccinated	2024-04-09	booster	37	37	0.941200018	0.777979843
3	H5	competition	CRO23-KIP-262	41	vaccinated	2024-04-23	recapture_1	51	51	0.042199999	0.034881798
3	H5	competition	CRO23-KIP-311	41	vaccinated	2024-05-07	recapture_2	65	66	0.042300001	0.034964457
3	H5	competition	CRO23-KIP-360	41	vaccinated	2024-05-29	recapture_3	87	86	0.043000001	0.035543066
3	H5	competition	CRO23-KIP-409	41	vaccinated	2024-08-13	recapture_4	163	164	0.043000001	0.035543066
4	H5	competition	CRO23-KIP-164	42	vaccinated	2024-03-03	primo-injection	0	0	1.186400056	0.965337693
4	H5	competition	CRO23-KIP-214	42	vaccinated	2024-04-09	booster	37	37	0.819299996	0.666639524
4	H5	competition	CRO23-KIP-263	42	vaccinated	2024-04-23	recapture_1	51	51	0.0656	0.053376728
4	H5	competition	CRO23-KIP-312	42	vaccinated	2024-05-07	recapture_2	65	66	0.094599999	0.076973146
4	H5	competition	CRO23-KIP-361	42	vaccinated	2024-05-29	recapture_3	87	86	0.1567	0.127502031
4	H5	competition	CRO23-KIP-410	42	vaccinated	2024-08-13	recapture_4	163	164	0.460999995	0.375101695
4	H5	competition	CRO24-KIP-043	42	vaccinated	2024-11-10	recapture_5	252	252	0.440600008	0.358502845
3	H5	competition	CRO23-KIP-165	43	vaccinated	2024-03-03	primo-injection	0	0	1.281399965	1.059183303
3	H5	competition	CRO23-KIP-215	43	vaccinated	2024-04-09	booster	37	37	0.868700027	0.71805259
3	H5	competition	CRO23-KIP-264	43	vaccinated	2024-04-23	recapture_1	51	51	0.0473	0.039097371
3	H5	competition	CRO23-KIP-313	43	vaccinated	2024-05-07	recapture_2	65	66	0.0491	0.040585221
3	H5	competition	CRO23-KIP-362	43	vaccinated	2024-05-29	recapture_3	87	86	0.059900001	0.049512316
3	H5	competition	CRO23-KIP-411	43	vaccinated	2024-08-13	recapture_4	163	164	0.105700001	0.087369814
4	H5	competition	CRO23-KIP-166	44	vaccinated	2024-03-03	primo-injection	0	0	1.184599996	0.963873039
4	H5	competition	CRO23-KIP-216	44	vaccinated	2024-04-09	booster	37	37	0.980700016	0.797965818
4	H5	competition	CRO23-KIP-265	44	vaccinated	2024-04-23	recapture_1	51	51	0.046599999	0.037917004
4	H5	competition	CRO23-KIP-314	44	vaccinated	2024-05-07	recapture_2	65	66	0.048599999	0.039544343
4	H5	competition	CRO23-KIP-363	44	vaccinated	2024-05-29	recapture_3	87	86	0.0504	0.041008949
4	H5	competition	CRO23-KIP-412	44	vaccinated	2024-08-13	recapture_4	163	164	0.081	0.06590724
4	H5	competition	CRO24-KIP-047	44	vaccinated	2024-11-10	recapture_5	252	252	0.873199999	0.710496319
4	H5	competition	CRO23-KIP-167	45	vaccinated	2024-03-03	primo-injection	0	0	1.105900049	0.899837283
4	H5	competition	CRO23-KIP-217	45	vaccinated	2024-04-09	booster	37	37	0.998600006	0.812530496
4	H5	competition	CRO23-KIP-266	45	vaccinated	2024-04-23	recapture_1	51	51	0.046599999	0.037917004
4	H5	competition	CRO23-KIP-315	45	vaccinated	2024-05-07	recapture_2	65	66	0.046500001	0.037835639
4	H5	competition	CRO23-KIP-364	45	vaccinated	2024-05-29	recapture_3	87	86	0.056299999	0.0458096
4	H5	competition	CRO23-KIP-413	45	vaccinated	2024-08-13	recapture_4	163	164	0.100100003	0.081448332
4	H5	competition	CRO24-KIP-037	45	vaccinated	2024-11-10	recapture_5	252	252	0.114200003	0.092921074
4	H5	competition	CRO23-KIP-168	46	vaccinated	2024-03-03	primo-injection	0	0	0.886600018	0.721399507
4	H5	competition	CRO23-KIP-218	46	vaccinated	2024-04-09	booster	37	37	0.256700009	0.208869001
4	H5	competition	CRO23-KIP-267	46	vaccinated	2024-04-23	recapture_1	51	51	0.046	0.037428803
4	H5	competition	CRO23-KIP-316	46	vaccinated	2024-05-07	recapture_2	65	66	0.053100001	0.043205858
4	H5	competition	CRO23-KIP-365	46	vaccinated	2024-05-29	recapture_3	87	86	0.071500003	0.058177381
4	H5	competition	CRO23-KIP-414	46	vaccinated	2024-08-13	recapture_4	163	164	0.0876	0.07127746
4	H5	competition	CRO24-KIP-014	46	vaccinated	2024-11-04	recapture_5	246	252	0.108900003	0.088608625
4	H5	competition	CRO23-KIP-169	47	vaccinated	2024-03-03	primo-injection	0	0	1.106600046	0.900406849
4	H5	competition	CRO23-KIP-219	47	vaccinated	2024-04-09	booster	37	37	1.075700045	0.875264456
4	H5	competition	CRO23-KIP-268	47	vaccinated	2024-04-23	recapture_1	51	51	0.048700001	0.039625712
4	H5	competition	CRO23-KIP-317	47	vaccinated	2024-05-07	recapture_2	65	66	0.071400002	0.058096013
4	H5	competition	CRO23-KIP-366	47	vaccinated	2024-05-29	recapture_3	87	86	0.061000001	0.049633848
4	H5	competition	CRO23-KIP-415	47	vaccinated	2024-08-13	recapture_4	163	164	0.270999998	0.220504468
4	H5	competition	CRO24-KIP-036	47	vaccinated	2024-11-10	recapture_5	252	252	0.551800013	0.448982912
3	H5	competition	CRO23-KIP-170	48	vaccinated	2024-03-03	primo-injection	0	0	1.134799957	0.938006243
3	H5	competition	CRO23-KIP-220	48	vaccinated	2024-04-09	booster	37	37	0.958999991	0.792692997
3	H5	competition	CRO23-KIP-269	48	vaccinated	2024-04-23	recapture_1	51	51	0.192100003	0.158786578
3	H5	competition	CRO23-KIP-318	48	vaccinated	2024-05-07	recapture_2	65	66	0.238700002	0.197305341
3	H5	competition	CRO23-KIP-367	48	vaccinated	2024-05-29	recapture_3	87	86	0.270399988	0.223508007
3	H5	competition	CRO23-KIP-416	48	vaccinated	2024-08-13	recapture_4	163	164	0.473399997	0.391304344
4	H5	competition	CRO23-KIP-171	49	vaccinated	2024-03-03	primo-injection	0	0	1.088999987	0.886086215
4	H5	competition	CRO23-KIP-221	49	vaccinated	2024-04-09	booster	37	37	0.677399993	0.551179801
4	H5	competition	CRO23-KIP-270	49	vaccinated	2024-04-23	recapture_1	51	51	0.045699999	0.037184701
4	H5	competition	CRO23-KIP-319	49	vaccinated	2024-05-07	recapture_2	65	66	0.046300001	0.037672905
4	H5	competition	CRO23-KIP-368	49	vaccinated	2024-05-29	recapture_3	87	86	0.044199999	0.035964197
4	H5	competition	CRO23-KIP-172	50	vaccinated	2024-03-03	primo-injection	0	0	1.121500015	0.912530501
4	H5	competition	CRO23-KIP-222	50	vaccinated	2024-04-09	booster	37	37	0.853100002	0.694141562
4	H5	competition	CRO23-KIP-271	50	vaccinated	2024-04-23	recapture_1	51	51	0.046100002	0.037510171
4	H5	competition	CRO23-KIP-320	50	vaccinated	2024-05-07	recapture_2	65	66	0.047699999	0.038812041
4	H5	competition	CRO23-KIP-369	50	vaccinated	2024-05-29	recapture_3	87	86	0.056699999	0.046135067
4	H5	competition	CRO23-KIP-417	50	vaccinated	2024-08-13	recapture_4	163	164	0.102200001	0.083157037
4	H5	competition	CRO24-KIP-039	50	vaccinated	2024-11-10	recapture_5	252	252	0.145799994	0.118633027
1	H5	indirect	CRO23-KIP-123	1	control	2024-02-29	primo-injection	0	0	0.060199998		0.115992288
1	H5	indirect	CRO23-KIP-173	1	control	2024-04-07	booster	38	37	0.086099997		0.165895946
1	H5	indirect	CRO23-KIP-223	1	control	2024-04-21	recapture_1	52	51	0.061500002		0.118497111
2	H5	indirect	CRO23-KIP-272	1	control	2024-05-06	recapture_2	67	66	0.079000004		0.156948456
1	H5	indirect	CRO23-KIP-321	1	control	2024-05-26	recapture_3	87	86	0.071999997		0.138728315
1	H5	indirect	CRO23-KIP-370	1	control	2024-08-12	recapture_4	165	164	0.093999997		0.181117524
1	H5	indirect	CRO24-KIP-015	1	control	2024-11-04	recapture_5	249	252	0.097099997		0.18709055
2	H5	indirect	CRO23-KIP-124	2	control	2024-02-29	primo-injection	0	0	0.0506		0.100526474	between_assay
3	H5	indirect	CRO23-KIP-124	2	control	2024-02-29	primo-injection	0	0	0.047400001		0.099350244	between_assay
4	H5	indirect	CRO23-KIP-124	2	control	2024-02-29	primo-injection	0	0	0.0484		0.093301202	between_assay
1	H5	indirect	CRO23-KIP-124	2	control	2024-02-29	primo-injection	0	0	0.046999998		0.090558762
1	H5	indirect	CRO23-KIP-174	2	control	2024-04-07	booster	38	37	0.070600003		0.136030832
1	H5	indirect	CRO23-KIP-224	2	control	2024-04-21	recapture_1	52	51	0.0757		0.145857416
2	H5	indirect	CRO23-KIP-273	2	control	2024-05-06	recapture_2	67	66	0.082400002		0.163703195
1	H5	indirect	CRO23-KIP-322	2	control	2024-05-26	recapture_3	87	86	0.078000002		0.150289018
1	H5	indirect	CRO23-KIP-371	2	control	2024-08-12	recapture_4	165	164	0.086800002		0.167244702
1	H5	indirect	CRO23-KIP-125	3	control	2024-02-29	primo-injection	0	0	0.047699999		0.091907511
1	H5	indirect	CRO23-KIP-175	3	control	2024-04-07	booster	38	37	0.068099998		0.131213867
1	H5	indirect	CRO23-KIP-225	3	control	2024-04-21	recapture_1	52	51	0.059999999		0.115606932
1	H5	indirect	CRO23-KIP-274	3	control	2024-05-06	recapture_2	67	66	0.074000001		0.142581888
1	H5	indirect	CRO23-KIP-323	3	control	2024-05-26	recapture_3	87	86	0.072800003		0.140269753
1	H5	indirect	CRO23-KIP-372	3	control	2024-08-12	recapture_4	165	164	0.093999997		0.181117524
1	H5	indirect	CRO24-KIP-035	3	control	2024-11-10	recapture_5	255	252	0.539099991		1.03872829
4	H5	indirect	CRO23-KIP-126	4	control	2024-02-29	primo-injection	0	0	0.055399999		0.106795176
1	H5	indirect	CRO23-KIP-127	5	control	2024-02-29	primo-injection	0	0	0.048799999		0.094026972
1	H5	indirect	CRO23-KIP-177	5	control	2024-04-07	booster	38	37	0.077		0.148362232
1	H5	indirect	CRO23-KIP-226	5	control	2024-04-21	recapture_1	52	51	0.087899998		0.169364155
1	H5	indirect	CRO23-KIP-275	5	control	2024-05-06	recapture_2	67	66	0.110399999		0.212716757
1	H5	indirect	CRO23-KIP-324	5	control	2024-05-26	recapture_3	87	86	0.107799999		0.207707124
1	H5	indirect	CRO23-KIP-373	5	control	2024-08-12	recapture_4	165	164	0.135399997		0.26088631
1	H5	indirect	CRO24-KIP-031	5	control	2024-11-10	recapture_5	255	252	0.265899986		0.512331371
1	H5	indirect	CRO23-KIP-128	6	control	2024-02-29	primo-injection	0	0	0.047899999		0.092292867
1	H5	indirect	CRO23-KIP-178	6	control	2024-04-07	booster	38	37	0.061000001		0.117533718
1	H5	indirect	CRO23-KIP-227	6	control	2024-04-21	recapture_1	52	51	0.0647		0.124662811
1	H5	indirect	CRO23-KIP-276	6	control	2024-05-06	recapture_2	67	66	0.105599999		0.203468204
1	H5	indirect	CRO23-KIP-325	6	control	2024-05-26	recapture_3	87	86	0.122299999		0.235645466
1	H5	indirect	CRO23-KIP-374	6	control	2024-08-12	recapture_4	165	164	0.128099993		0.246820791
1	H5	indirect	CRO24-KIP-032	6	control	2024-11-10	recapture_5	255	252	0.260800004		0.502504816
3	H5	indirect	CRO23-KIP-129	7	control	2024-02-29	primo-injection	0	0	0.048700001		0.102075039
3	H5	indirect	CRO23-KIP-179	7	control	2024-04-07	booster	38	37	0.0548		0.114860616
3	H5	indirect	CRO23-KIP-228	7	control	2024-04-21	recapture_1	52	51	0.0942		0.197442885
3	H5	indirect	CRO23-KIP-277	7	control	2024-05-06	recapture_2	67	66	0.127700001		0.267658774
3	H5	indirect	CRO23-KIP-326	7	control	2024-05-26	recapture_3	87	86	0.495599985		1.038775907
3	H5	indirect	CRO23-KIP-375	7	control	2024-08-12	recapture_4	165	164	0.132699996		0.278138747
3	H5	indirect	CRO24-KIP-013	7	control	2024-11-04	recapture_5	249	252	0.601499975		1.26074193
3	H5	indirect	CRO23-KIP-130	8	control	2024-02-29	primo-injection	0	0	0.048500001		0.10165584
3	H5	indirect	CRO23-KIP-180	8	control	2024-04-07	booster	38	37	0.063000001		0.132047791
3	H5	indirect	CRO23-KIP-229	8	control	2024-04-21	recapture_1	52	51	0.088600002		0.185705308
3	H5	indirect	CRO23-KIP-278	8	control	2024-05-06	recapture_2	67	66	0.132100001		0.276881159
5	H5	indirect	CRO23-KIP-327	8	control	2024-05-26	recapture_3	87	86	0.137600005		0.281996117
3	H5	indirect	CRO23-KIP-376	8	control	2024-08-12	recapture_4	165	164	0.178399995		0.373925791
3	H5	indirect	CRO24-KIP-045	8	control	2024-11-10	recapture_5	255	252	0.163900003		0.343533856
3	H5	indirect	CRO23-KIP-131	9	control	2024-02-29	primo-injection	0	0	0.054299999		0.113812616
3	H5	indirect	CRO23-KIP-181	9	control	2024-04-07	booster	38	37	0.083300002		0.174596525
3	H5	indirect	CRO23-KIP-230	9	control	2024-04-21	recapture_1	52	51	0.081200004		0.170194935
3	H5	indirect	CRO23-KIP-279	9	control	2024-05-06	recapture_2	67	66	0.109800003		0.230140439
5	H5	indirect	CRO23-KIP-328	9	control	2024-05-26	recapture_3	87	86	0.123000003		0.252075016
3	H5	indirect	CRO23-KIP-377	9	control	2024-08-12	recapture_4	165	164	0.222499996		0.466359247
3	H5	indirect	CRO24-KIP-020	9	control	2024-11-04	recapture_5	249	252	0.264400005		0.554181525
3	H5	indirect	CRO23-KIP-132	10	control	2024-02-29	primo-injection	0	0	0.048799999		0.102284634
3	H5	indirect	CRO23-KIP-182	10	control	2024-04-07	booster	38	37	0.077500001		0.162439741
3	H5	indirect	CRO23-KIP-231	10	control	2024-04-21	recapture_1	52	51	0.058800001		0.123244604
3	H5	indirect	CRO23-KIP-280	10	control	2024-05-06	recapture_2	67	66	0.071800001		0.150492561
5	H5	indirect	CRO23-KIP-329	10	control	2024-05-26	recapture_3	87	86	0.103799999		0.212726712
3	H5	indirect	CRO23-KIP-378	10	control	2024-08-12	recapture_4	165	164	0.129600003		0.271641173
3	H5	indirect	CRO24-KIP-017	10	control	2024-11-04	recapture_5	249	252	0.1884		0.394885769
1	H5	indirect	CRO23-KIP-133	11	vaccinated	2024-03-01	primo-injection	0	0	0.045400001		0.087475916
1	H5	indirect	CRO23-KIP-183	11	vaccinated	2024-04-07	booster	37	37	0.082800001		0.159537571
1	H5	indirect	CRO23-KIP-232	11	vaccinated	2024-04-21	recapture_1	51	51	1.763800025		3.398458565
1	H5	indirect	CRO23-KIP-281	11	vaccinated	2024-05-06	recapture_2	66	66	2.159800053		4.161464386
1	H5	indirect	CRO23-KIP-330	11	vaccinated	2024-05-26	recapture_3	86	86	2.367300034		4.561271665
1	H5	indirect	CRO23-KIP-379	11	vaccinated	2024-08-12	recapture_4	164	164	2.196099997		4.231406473
1	H5	indirect	CRO24-KIP-019	11	vaccinated	2024-11-04	recapture_5	248	252	2.113899946		4.073024876
1	H5	indirect	CRO23-KIP-134	12	vaccinated	2024-03-01	primo-injection	0	0	0.048099998		0.092678223
1	H5	indirect	CRO23-KIP-184	12	vaccinated	2024-04-07	booster	37	37	0.085900001		0.165510597
1	H5	indirect	CRO23-KIP-233	12	vaccinated	2024-04-21	recapture_1	51	51	2.592900038		4.995953746
1	H5	indirect	CRO23-KIP-282	12	vaccinated	2024-05-06	recapture_2	66	66	2.666100025		5.136994182
1	H5	indirect	CRO23-KIP-331	12	vaccinated	2024-05-26	recapture_3	86	86	2.597199917		5.004238677
1	H5	indirect	CRO23-KIP-380	12	vaccinated	2024-08-12	recapture_4	164	164	2.306999922		4.44508648
1	H5	indirect	CRO23-KIP-135	13	vaccinated	2024-03-01	primo-injection	0	0	0.050500002		0.097302507
1	H5	indirect	CRO23-KIP-185	13	vaccinated	2024-04-07	booster	37	37	0.059		0.113680153
1	H5	indirect	CRO23-KIP-234	13	vaccinated	2024-04-21	recapture_1	51	51	2.341099977		4.510789862
2	H5	indirect	CRO23-KIP-283	13	vaccinated	2024-05-06	recapture_2	66	66	2.673599958		5.311612225
1	H5	indirect	CRO23-KIP-332	13	vaccinated	2024-05-26	recapture_3	86	86	2.503900051		4.824470152
1	H5	indirect	CRO23-KIP-381	13	vaccinated	2024-08-12	recapture_4	164	164	2.425100088		4.672639783
1	H5	indirect	CRO24-KIP-030	13	vaccinated	2024-11-10	recapture_5	254	252	2.553800106		4.920616692
1	H5	indirect	CRO23-KIP-136	14	vaccinated	2024-03-01	primo-injection	0	0	0.046		0.088631983
1	H5	indirect	CRO23-KIP-186	14	vaccinated	2024-04-07	booster	37	37	0.199499995		0.384393047
1	H5	indirect	CRO23-KIP-235	14	vaccinated	2024-04-21	recapture_1	51	51	2.131799936		4.107514259
2	H5	indirect	CRO23-KIP-284	14	vaccinated	2024-05-06	recapture_2	66	66	2.718300104		5.400417523
1	H5	indirect	CRO23-KIP-333	14	vaccinated	2024-05-26	recapture_3	86	86	2.65079999		5.107514345
1	H5	indirect	CRO23-KIP-382	14	vaccinated	2024-08-12	recapture_4	164	164	2.578399897		4.968015132
2	H5	indirect	CRO24-KIP-034	14	vaccinated	2024-11-10	recapture_5	254	252	2.61590004		5.196980418	between_assay
3	H5	indirect	CRO24-KIP-034	14	vaccinated	2024-11-10	recapture_5	254	252	2.530699968		5.304338649	between_assay
4	H5	indirect	CRO24-KIP-034	14	vaccinated	2024-11-10	recapture_5	254	252	2.643399954		5.095710637	between_assay
1	H5	indirect	CRO24-KIP-034	14	vaccinated	2024-11-10	recapture_5	254	252	2.711699963		5.224855332
1	H5	indirect	CRO23-KIP-137	15	vaccinated	2024-03-01	primo-injection	0	0	0.046799999		0.090173406
1	H5	indirect	CRO23-KIP-187	15	vaccinated	2024-04-07	booster	37	37	0.141399994		0.272446998
1	H5	indirect	CRO23-KIP-236	15	vaccinated	2024-04-21	recapture_1	51	51	2.828200102		5.449325731
2	H5	indirect	CRO23-KIP-285	15	vaccinated	2024-05-06	recapture_2	66	66	2.590300083		5.14612126
1	H5	indirect	CRO23-KIP-334	15	vaccinated	2024-05-26	recapture_3	86	86	2.676300049		5.156647406
1	H5	indirect	CRO23-KIP-383	15	vaccinated	2024-08-12	recapture_4	164	164	2.634900093		5.076878707
1	H5	indirect	CRO23-KIP-138	16	vaccinated	2024-03-01	primo-injection	0	0	0.047400001		0.091329481
1	H5	indirect	CRO23-KIP-188	16	vaccinated	2024-04-07	booster	37	37	0.2456		0.473217719
1	H5	indirect	CRO23-KIP-237	16	vaccinated	2024-04-21	recapture_1	51	51	1.923499942		3.706165529
1	H5	indirect	CRO23-KIP-286	16	vaccinated	2024-05-06	recapture_2	66	66	2.320899963		4.471868833
1	H5	indirect	CRO23-KIP-335	16	vaccinated	2024-05-26	recapture_3	86	86	2.105700016		4.057225396
1	H5	indirect	CRO23-KIP-384	16	vaccinated	2024-08-12	recapture_4	164	164	1.644099951		3.167822588
1	H5	indirect	CRO24-KIP-033	16	vaccinated	2024-11-10	recapture_5	254	252	1.023699999		1.972446978	between_assay
2	H5	indirect	CRO24-KIP-033	16	vaccinated	2024-11-10	recapture_5	254	252	0.87470001		1.737757083	between_assay
3	H5	indirect	CRO24-KIP-033	16	vaccinated	2024-11-10	recapture_5	254	252	0.701099992		1.469503232	between_assay
4	H5	indirect	CRO24-KIP-033	16	vaccinated	2024-11-10	recapture_5	254	252	0.833100021		1.605975907
1	H5	indirect	CRO23-KIP-139	17	vaccinated	2024-03-01	primo-injection	0	0	0.049400002		0.095183046
1	H5	indirect	CRO23-KIP-189	17	vaccinated	2024-04-07	booster	37	37	0.079000004		0.152215804
1	H5	indirect	CRO23-KIP-238	17	vaccinated	2024-04-21	recapture_1	51	51	2.155699968		4.153564417
2	H5	indirect	CRO23-KIP-287	17	vaccinated	2024-05-06	recapture_2	66	66	2.245300055		4.460713421	between_assay
3	H5	indirect	CRO23-KIP-287	17	vaccinated	2024-05-06	recapture_2	66	66	2.164700031		4.537204008	between_assay
4	H5	indirect	CRO23-KIP-287	17	vaccinated	2024-05-06	recapture_2	66	66	2.244400024		4.326554165	between_assay
1	H5	indirect	CRO23-KIP-287	17	vaccinated	2024-05-06	recapture_2	66	66	2.385099888		4.595568108
1	H5	indirect	CRO23-KIP-336	17	vaccinated	2024-05-26	recapture_3	86	86	2.133399963		4.110597163
1	H5	indirect	CRO23-KIP-385	17	vaccinated	2024-08-12	recapture_4	164	164	1.693799973		3.263583707
1	H5	indirect	CRO24-KIP-018	17	vaccinated	2024-11-04	recapture_5	248	252	1.829699993		3.525433454
1	H5	indirect	CRO23-KIP-140	18	vaccinated	2024-03-01	primo-injection	0	0	0.047600001		0.091714837
1	H5	indirect	CRO23-KIP-190	18	vaccinated	2024-04-07	booster	37	37	0.159999996		0.308285152
1	H5	indirect	CRO23-KIP-239	18	vaccinated	2024-04-21	recapture_1	51	51	2.535399914		4.885163528
1	H5	indirect	CRO23-KIP-288	18	vaccinated	2024-05-06	recapture_2	66	66	2.527400017		4.869749469
1	H5	indirect	CRO23-KIP-337	18	vaccinated	2024-05-26	recapture_3	86	86	2.528599977		4.872061532
1	H5	indirect	CRO23-KIP-386	18	vaccinated	2024-08-12	recapture_4	164	164	2.353100061		4.53391141
3	H5	indirect	CRO23-KIP-141	19	vaccinated	2024-03-01	primo-injection	0	0	0.056699999		0.118843007
3	H5	indirect	CRO23-KIP-191	19	vaccinated	2024-04-07	booster	37	37	0.083999999		0.176063716
3	H5	indirect	CRO23-KIP-240	19	vaccinated	2024-04-21	recapture_1	51	51	1.047600031		2.195766153
3	H5	indirect	CRO23-KIP-289	19	vaccinated	2024-05-06	recapture_2	66	66	0.724099994		1.517711159
5	H5	indirect	CRO23-KIP-338	19	vaccinated	2024-05-26	recapture_3	86	86	0.27669999		0.567066281
3	H5	indirect	CRO23-KIP-387	19	vaccinated	2024-08-12	recapture_4	164	164	0.115400001		0.241878016
3	H5	indirect	CRO24-KIP-029	19	vaccinated	2024-11-10	recapture_5	254	252	0.128600001		0.269545172
3	H5	indirect	CRO23-KIP-142	20	vaccinated	2024-03-01	primo-injection	0	0	0.063699998		0.133514982
3	H5	indirect	CRO23-KIP-192	20	vaccinated	2024-04-07	booster	37	37	0.073200002		0.153426959
5	H5	indirect	CRO23-KIP-241	20	vaccinated	2024-04-21	recapture_1	51	51	0.201100007		0.412132407
5	H5	indirect	CRO23-KIP-290	20	vaccinated	2024-05-06	recapture_2	66	66	0.317099988		0.649861646
5	H5	indirect	CRO23-KIP-339	20	vaccinated	2024-05-26	recapture_3	86	86	0.330199987		0.676708656	within_assay
5	H5	indirect	CRO23-KIP-339	20	vaccinated	2024-05-26	recapture_3	86	86	0.279799998		0.573419407
3	H5	indirect	CRO23-KIP-388	20	vaccinated	2024-08-12	recapture_4	164	164	0.164199993		0.344162635
5	H5	indirect	CRO24-KIP-046	20	vaccinated	2024-11-10	recapture_5	254	252	1.880100012		3.853058761	between_assay
5	H5	indirect	CRO24-KIP-046	20	vaccinated	2024-11-10	recapture_5	254	252	1.944100022		3.984219763	within_assay
3	H5	indirect	CRO24-KIP-046	20	vaccinated	2024-11-10	recapture_5	254	252	1.825799942		3.826870557
3	H5	indirect	CRO23-KIP-143	21	vaccinated	2024-03-01	primo-injection	0	0	0.0469		0.098302244
3	H5	indirect	CRO23-KIP-193	21	vaccinated	2024-04-07	booster	37	37	0.063199997		0.132466982
3	H5	indirect	CRO23-KIP-242	21	vaccinated	2024-04-21	recapture_1	51	51	1.833299994		3.842590642
3	H5	indirect	CRO23-KIP-291	21	vaccinated	2024-05-06	recapture_2	66	66	1.745599985		3.658771716
3	H5	indirect	CRO23-KIP-340	21	vaccinated	2024-05-26	recapture_3	86	86	1.727399945		3.620624494
3	H5	indirect	CRO23-KIP-389	21	vaccinated	2024-08-12	recapture_4	164	164	0.542999983		1.138126144
3	H5	indirect	CRO23-KIP-144	22	vaccinated	2024-03-01	primo-injection	0	0	0.0517		0.108363026
3	H5	indirect	CRO23-KIP-194	22	vaccinated	2024-04-07	booster	37	37	0.072700001		0.152378959
3	H5	indirect	CRO23-KIP-243	22	vaccinated	2024-04-21	recapture_1	51	51	2.316999912		4.856424048
3	H5	indirect	CRO23-KIP-292	22	vaccinated	2024-05-06	recapture_2	66	66	2.609400034		5.469293723
3	H5	indirect	CRO23-KIP-341	22	vaccinated	2024-05-26	recapture_3	86	86	2.651599884		5.557744467
3	H5	indirect	CRO23-KIP-390	22	vaccinated	2024-08-12	recapture_4	164	164	1.776100039		3.722699728
3	H5	indirect	CRO23-KIP-145	23	vaccinated	2024-03-01	primo-injection	0	0	0.048900001		0.102494238
3	H5	indirect	CRO23-KIP-195	23	vaccinated	2024-04-07	booster	37	37	0.0766		0.160553344
3	H5	indirect	CRO23-KIP-244	23	vaccinated	2024-04-21	recapture_1	51	51	2.27060008		4.759170156
3	H5	indirect	CRO23-KIP-293	23	vaccinated	2024-05-06	recapture_2	66	66	2.544800043		5.333892359
3	H5	indirect	CRO23-KIP-342	23	vaccinated	2024-05-26	recapture_3	86	86	2.558799982		5.363236184
3	H5	indirect	CRO23-KIP-391	23	vaccinated	2024-08-12	recapture_4	164	164	2.239000082		4.692936665
3	H5	indirect	CRO24-KIP-044	23	vaccinated	2024-11-10	recapture_5	254	252	2.016299963		4.226157962
3	H5	indirect	CRO23-KIP-146	24	vaccinated	2024-03-01	primo-injection	0	0	0.068300001		0.143156574
3	H5	indirect	CRO23-KIP-196	24	vaccinated	2024-04-07	booster	37	37	0.1285		0.269335568
3	H5	indirect	CRO23-KIP-245	24	vaccinated	2024-04-21	recapture_1	51	51	2.164599895		4.536994124
3	H5	indirect	CRO23-KIP-294	24	vaccinated	2024-05-06	recapture_2	66	66	2.652299881		5.559211658
3	H5	indirect	CRO23-KIP-343	24	vaccinated	2024-05-26	recapture_3	86	86	2.53640008		5.316286063
3	H5	indirect	CRO23-KIP-392	24	vaccinated	2024-08-12	recapture_4	164	164	1.939599991		4.065395078
3	H5	indirect	CRO24-KIP-048	24	vaccinated	2024-11-10	recapture_5	254	252	2.307499886		4.836512024
2	H5	indirect	CRO23-KIP-147	25	vaccinated	2024-03-01	primo-injection	0	0	0.063500002		0.12615477
2	H5	indirect	CRO23-KIP-197	25	vaccinated	2024-04-07	booster	37	37	0.1743		0.346279932
2	H5	indirect	CRO23-KIP-246	25	vaccinated	2024-04-21	recapture_1	51	51	2.063999891		4.100526341
2	H5	indirect	CRO23-KIP-295	25	vaccinated	2024-05-06	recapture_2	66	66	2.597199917		5.159829086
2	H5	indirect	CRO23-KIP-344	25	vaccinated	2024-05-26	recapture_3	86	86	2.529700041		5.025727809
2	H5	indirect	CRO23-KIP-393	25	vaccinated	2024-08-12	recapture_4	164	164	2.376600027		4.721565662
2	H5	indirect	CRO24-KIP-012	25	vaccinated	2024-11-04	recapture_5	248	252	2.130399942		4.232442607
3	H5	indirect	CRO23-KIP-148	26	control	2024-03-02	primo-injection	0	0	0.046399999		0.097254243
3	H5	indirect	CRO23-KIP-198	26	control	2024-04-09	booster	38	37	0.0616		0.129113393
3	H5	indirect	CRO23-KIP-247	26	control	2024-04-23	recapture_1	52	51	0.061700001		0.129322996
3	H5	indirect	CRO23-KIP-296	26	control	2024-05-07	recapture_2	66	66	0.066799998		0.140012572
3	H5	indirect	CRO23-KIP-345	26	control	2024-05-29	recapture_3	88	86	0.073899999		0.154894151
3	H5	indirect	CRO23-KIP-394	26	control	2024-08-13	recapture_4	164	164	0.088100001		0.184657307
3	H5	indirect	CRO24-KIP-038	26	control	2024-11-10	recapture_5	253	252	0.120200001		0.251938798
3	H5	indirect	CRO23-KIP-149	27	control	2024-03-02	primo-injection	0	0	0.0493		0.103332635
3	H5	indirect	CRO23-KIP-199	27	control	2024-04-09	booster	38	37	0.073600002		0.154265357
3	H5	indirect	CRO23-KIP-248	27	control	2024-04-23	recapture_1	52	51	0.067599997		0.141689367
3	H5	indirect	CRO23-KIP-297	27	control	2024-05-07	recapture_2	66	66	0.070100002		0.146929369
3	H5	indirect	CRO23-KIP-346	27	control	2024-05-29	recapture_3	88	86	0.100199997		0.210018859
3	H5	indirect	CRO23-KIP-395	27	control	2024-08-13	recapture_4	164	164	0.458799988		0.961643237
3	H5	indirect	CRO24-KIP-041	27	control	2024-11-10	recapture_5	253	252	0.62470001		1.309369126
1	H5	indirect	CRO23-KIP-150	28	control	2024-03-02	primo-injection	0	0	0.067699999		0.130443155
2	H5	indirect	CRO23-KIP-200	28	control	2024-04-09	booster	38	37	0.086499996		0.171848611	between_assay
3	H5	indirect	CRO23-KIP-200	28	control	2024-04-09	booster	38	37	0.082699999		0.173338921	between_assay
4	H5	indirect	CRO23-KIP-200	28	control	2024-04-09	booster	38	37	0.110200003		0.212433735	between_assay
1	H5	indirect	CRO23-KIP-200	28	control	2024-04-09	booster	38	37	0.080799997		0.155683999
2	H5	indirect	CRO23-KIP-249	28	control	2024-04-23	recapture_1	52	51	0.104400001		0.207410358
1	H5	indirect	CRO23-KIP-298	28	control	2024-05-07	recapture_2	66	66	0.098399997		0.189595366
1	H5	indirect	CRO23-KIP-347	28	control	2024-05-29	recapture_3	88	86	0.174700007		0.336608871
1	H5	indirect	CRO23-KIP-396	28	control	2024-08-13	recapture_4	164	164	0.096600004		0.186127171
2	H5	indirect	CRO23-KIP-151	29	control	2024-03-02	primo-injection	0	0	0.047400001		0.094169072
2	H5	indirect	CRO23-KIP-201	29	control	2024-04-09	booster	38	37	0.055599999		0.110459918
2	H5	indirect	CRO23-KIP-250	29	control	2024-04-23	recapture_1	52	51	0.055599999		0.110459918
2	H5	indirect	CRO23-KIP-299	29	control	2024-05-07	recapture_2	66	66	0.061999999		0.12317473
2	H5	indirect	CRO23-KIP-348	29	control	2024-05-29	recapture_3	88	86	0.087499999		0.173835304
2	H5	indirect	CRO23-KIP-397	29	control	2024-08-13	recapture_4	164	164	0.089400001		0.177610018
2	H5	indirect	CRO23-KIP-152	30	control	2024-03-02	primo-injection	0	0	0.050000001		0.099334463
2	H5	indirect	CRO23-KIP-202	30	control	2024-04-09	booster	38	37	0.1043		0.207211686
2	H5	indirect	CRO23-KIP-251	30	control	2024-04-23	recapture_1	52	51	0.067400001		0.133902856
2	H5	indirect	CRO23-KIP-300	30	control	2024-05-07	recapture_2	66	66	0.089500003		0.177808691
2	H5	indirect	CRO23-KIP-349	30	control	2024-05-29	recapture_3	88	86	0.103200004		0.205026335
2	H5	indirect	CRO23-KIP-398	30	control	2024-08-13	recapture_4	164	164	0.119900003		0.238204044
2	H5	indirect	CRO23-KIP-153	31	control	2024-03-02	primo-injection	0	0	0.097900003		0.194496881
2	H5	indirect	CRO23-KIP-203	31	control	2024-04-09	booster	38	37	0.092399999		0.183570083
2	H5	indirect	CRO23-KIP-252	31	control	2024-04-23	recapture_1	52	51	0.0964		0.191516841
2	H5	indirect	CRO23-KIP-301	31	control	2024-05-07	recapture_2	66	66	0.087800004		0.174431321
2	H5	indirect	CRO23-KIP-350	31	control	2024-05-29	recapture_3	88	86	0.093099996		0.18496076
2	H5	indirect	CRO23-KIP-399	31	control	2024-08-13	recapture_4	164	164	0.111900002		0.222310528
2	H5	indirect	CRO23-KIP-154	32	control	2024-03-02	primo-injection	0	0	0.0484		0.096155758
2	H5	indirect	CRO23-KIP-204	32	control	2024-04-09	booster	38	37	0.121399999		0.241184069
2	H5	indirect	CRO23-KIP-253	32	control	2024-04-23	recapture_1	52	51	0.0845		0.167875239
2	H5	indirect	CRO23-KIP-302	32	control	2024-05-07	recapture_2	66	66	0.098499998		0.195688885
2	H5	indirect	CRO23-KIP-351	32	control	2024-05-29	recapture_3	88	86	0.104500003		0.20760903
2	H5	indirect	CRO23-KIP-400	32	control	2024-08-13	recapture_4	164	164	0.112300001		0.223105202
2	H5	indirect	CRO23-KIP-155	33	control	2024-03-02	primo-injection	0	0	0.0502		0.0997318
2	H5	indirect	CRO23-KIP-205	33	control	2024-04-09	booster	38	37	0.0867		0.172245955
2	H5	indirect	CRO23-KIP-254	33	control	2024-04-23	recapture_1	52	51	0.105499998		0.209595709
2	H5	indirect	CRO23-KIP-303	33	control	2024-05-07	recapture_2	66	66	0.093199998		0.185159432
2	H5	indirect	CRO23-KIP-352	33	control	2024-05-29	recapture_3	88	86	0.1237		0.245753458
2	H5	indirect	CRO23-KIP-401	33	control	2024-08-13	recapture_4	164	164	0.098899998		0.19648356
4	H5	indirect	CRO23-KIP-156	34	control	2024-03-02	primo-injection	0	0	0.048799999		0.094072285
4	H5	indirect	CRO23-KIP-206	34	control	2024-04-09	booster	38	37	0.087099999		0.167903609
4	H5	indirect	CRO23-KIP-255	34	control	2024-04-23	recapture_1	52	51	0.092699997		0.178698786
4	H5	indirect	CRO23-KIP-304	34	control	2024-05-07	recapture_2	66	66	0.0779		0.150168671
4	H5	indirect	CRO23-KIP-353	34	control	2024-05-29	recapture_3	88	86	0.097599998		0.18814457	within_assay
4	H5	indirect	CRO23-KIP-353	34	control	2024-05-29	recapture_3	88	86	0.088799998		0.171180715
4	H5	indirect	CRO23-KIP-402	34	control	2024-08-13	recapture_4	164	164	0.093900003		0.181012049
4	H5	indirect	CRO23-KIP-157	35	control	2024-03-02	primo-injection	0	0	0.048300002		0.093108435
4	H5	indirect	CRO23-KIP-207	35	control	2024-04-09	booster	38	37	0.059300002		0.114313254
4	H5	indirect	CRO23-KIP-256	35	control	2024-04-23	recapture_1	52	51	0.063500002		0.12240964
4	H5	indirect	CRO23-KIP-305	35	control	2024-05-07	recapture_2	66	66	0.062199999		0.119903609
4	H5	indirect	CRO23-KIP-354	35	control	2024-05-29	recapture_3	88	86	0.0726		0.139951803
4	H5	indirect	CRO23-KIP-403	35	control	2024-08-13	recapture_4	164	164	0.089599997		0.172722881	within_assay
4	H5	indirect	CRO23-KIP-403	35	control	2024-08-13	recapture_4	164	164	0.082999997		0.15999999
3	H5	indirect	CRO23-KIP-158	36	vaccinated	2024-03-03	primo-injection	0	0	0.082099997		0.172081317
3	H5	indirect	CRO23-KIP-208	36	vaccinated	2024-04-09	booster	37	37	0.126200005		0.264514788
3	H5	indirect	CRO23-KIP-257	36	vaccinated	2024-04-23	recapture_1	51	51	2.679500103		5.616223232
3	H5	indirect	CRO23-KIP-355	36	vaccinated	2024-05-29	recapture_3	87	86	2.765300035		5.796059603
3	H5	indirect	CRO23-KIP-404	36	vaccinated	2024-08-13	recapture_4	163	164	2.389499903		5.008383785
2	H5	indirect	CRO23-KIP-159	37	vaccinated	2024-03-03	primo-injection	0	0	0.0614		0.121982718
2	H5	indirect	CRO23-KIP-209	37	vaccinated	2024-04-09	booster	37	37	0.369500011		0.73408169
2	H5	indirect	CRO23-KIP-258	37	vaccinated	2024-04-23	recapture_1	51	51	1.937299967		3.848812966
2	H5	indirect	CRO23-KIP-307	37	vaccinated	2024-05-07	recapture_2	65	66	2.220000029		4.410450133
2	H5	indirect	CRO23-KIP-356	37	vaccinated	2024-05-29	recapture_3	87	86	1.977100015		3.927883293
2	H5	indirect	CRO23-KIP-405	37	vaccinated	2024-08-13	recapture_4	163	164	1.544999957		3.069434765
2	H5	indirect	CRO24-KIP-016	37	vaccinated	2024-11-04	recapture_5	246	252	2.352499962		4.673686322
2	H5	indirect	CRO23-KIP-160	38	vaccinated	2024-03-03	primo-injection	0	0	0.051100001		0.101519821
2	H5	indirect	CRO23-KIP-210	38	vaccinated	2024-04-09	booster	37	37	0.082000002		0.162908521
2	H5	indirect	CRO23-KIP-259	38	vaccinated	2024-04-23	recapture_1	51	51	2.503200054		4.973080571
2	H5	indirect	CRO23-KIP-308	38	vaccinated	2024-05-07	recapture_2	65	66	2.491899967		4.95063081
2	H5	indirect	CRO23-KIP-357	38	vaccinated	2024-05-29	recapture_3	87	86	2.235899925		4.442038286
2	H5	indirect	CRO23-KIP-406	38	vaccinated	2024-08-13	recapture_4	163	164	1.938199997		3.850601047
2	H5	indirect	CRO23-KIP-161	39	vaccinated	2024-03-03	primo-injection	0	0	0.059		0.117214665
2	H5	indirect	CRO23-KIP-211	39	vaccinated	2024-04-09	booster	37	37	0.098099999		0.194894211
2	H5	indirect	CRO23-KIP-260	39	vaccinated	2024-04-23	recapture_1	51	51	2.228399992		4.427138249
2	H5	indirect	CRO23-KIP-309	39	vaccinated	2024-05-07	recapture_2	65	66	2.47149992		4.910102256
2	H5	indirect	CRO23-KIP-358	39	vaccinated	2024-05-29	recapture_3	87	86	2.693300009		5.350750103
2	H5	indirect	CRO23-KIP-407	39	vaccinated	2024-08-13	recapture_4	163	164	2.720900059		5.405582824
2	H5	indirect	CRO24-KIP-040	39	vaccinated	2024-11-10	recapture_5	252	252	2.452199936		4.871759186
2	H5	indirect	CRO23-KIP-162	40	vaccinated	2024-03-03	primo-injection	0	0	0.054400001		0.108075895
2	H5	indirect	CRO23-KIP-212	40	vaccinated	2024-04-09	booster	37	37	0.712700009		1.415913428
2	H5	indirect	CRO23-KIP-261	40	vaccinated	2024-04-23	recapture_1	51	51	2.614599943		5.19439753
2	H5	indirect	CRO23-KIP-310	40	vaccinated	2024-05-07	recapture_2	65	66	2.549999952		5.066057425
2	H5	indirect	CRO23-KIP-359	40	vaccinated	2024-05-29	recapture_3	87	86	2.578399897		5.122479288
2	H5	indirect	CRO23-KIP-408	40	vaccinated	2024-08-13	recapture_4	163	164	2.204299927		4.379258909
2	H5	indirect	CRO24-KIP-042	40	vaccinated	2024-11-10	recapture_5	252	252	2.061500072		4.095559978
2	H5	indirect	CRO23-KIP-163	41	vaccinated	2024-03-03	primo-injection	0	0	0.050000001		0.099334463
2	H5	indirect	CRO23-KIP-213	41	vaccinated	2024-04-09	booster	37	37	0.073899999		0.146816332
2	H5	indirect	CRO23-KIP-262	41	vaccinated	2024-04-23	recapture_1	51	51	2.667000055		5.298500268
2	H5	indirect	CRO23-KIP-311	41	vaccinated	2024-05-07	recapture_2	65	66	2.699800014		5.363663594
2	H5	indirect	CRO23-KIP-360	41	vaccinated	2024-05-29	recapture_3	87	86	2.719700098		5.403198875
2	H5	indirect	CRO23-KIP-409	41	vaccinated	2024-08-13	recapture_4	163	164	2.646800041		5.258369118
4	H5	indirect	CRO23-KIP-164	42	vaccinated	2024-03-03	primo-injection	0	0	0.048		0.092530119
4	H5	indirect	CRO23-KIP-214	42	vaccinated	2024-04-09	booster	37	37	0.127499998		0.245783122
4	H5	indirect	CRO23-KIP-263	42	vaccinated	2024-04-23	recapture_1	51	51	2.538599968		4.893686573	within_assay
4	H5	indirect	CRO23-KIP-263	42	vaccinated	2024-04-23	recapture_1	51	51	2.19569993		4.232674467
4	H5	indirect	CRO23-KIP-312	42	vaccinated	2024-05-07	recapture_2	65	66	2.192600012		4.226698721
4	H5	indirect	CRO23-KIP-361	42	vaccinated	2024-05-29	recapture_3	87	86	1.627099991		3.136578224
4	H5	indirect	CRO23-KIP-410	42	vaccinated	2024-08-13	recapture_4	163	164	0.556299984		1.072385488
4	H5	indirect	CRO24-KIP-043	42	vaccinated	2024-11-10	recapture_5	252	252	0.602100015		1.1606747	within_assay
4	H5	indirect	CRO24-KIP-043	42	vaccinated	2024-11-10	recapture_5	252	252	0.457199991		0.88134936
2	H5	indirect	CRO23-KIP-165	43	vaccinated	2024-03-03	primo-injection	0	0	0.048		0.095361084
2	H5	indirect	CRO23-KIP-215	43	vaccinated	2024-04-09	booster	37	37	0.133900002		0.26601769
2	H5	indirect	CRO23-KIP-264	43	vaccinated	2024-04-23	recapture_1	51	51	2.344000101		4.65679974
2	H5	indirect	CRO23-KIP-313	43	vaccinated	2024-05-07	recapture_2	65	66	2.701100111		5.366246482
2	H5	indirect	CRO23-KIP-362	43	vaccinated	2024-05-29	recapture_3	87	86	2.707499981		5.378961034
2	H5	indirect	CRO23-KIP-411	43	vaccinated	2024-08-13	recapture_4	163	164	2.619899988		5.204927073
4	H5	indirect	CRO23-KIP-166	44	vaccinated	2024-03-03	primo-injection	0	0	0.0515		0.099277106
4	H5	indirect	CRO23-KIP-216	44	vaccinated	2024-04-09	booster	37	37	0.138999999		0.267951798
4	H5	indirect	CRO23-KIP-265	44	vaccinated	2024-04-23	recapture_1	51	51	2.41230011		4.650216972
4	H5	indirect	CRO23-KIP-314	44	vaccinated	2024-05-07	recapture_2	65	66	2.705499887		5.21542135
4	H5	indirect	CRO23-KIP-363	44	vaccinated	2024-05-29	recapture_3	87	86	2.667200089		5.141590414	within_assay
4	H5	indirect	CRO23-KIP-363	44	vaccinated	2024-05-29	recapture_3	87	86	2.64470005		5.098216847
4	H5	indirect	CRO23-KIP-412	44	vaccinated	2024-08-13	recapture_4	163	164	2.057899952		3.967035961
4	H5	indirect	CRO24-KIP-047	44	vaccinated	2024-11-10	recapture_5	252	252	0.129999995		0.250602395
4	H5	indirect	CRO23-KIP-167	45	vaccinated	2024-03-03	primo-injection	0	0	0.047899999		0.092337345
4	H5	indirect	CRO23-KIP-217	45	vaccinated	2024-04-09	booster	37	37	0.074900001		0.144385541
4	H5	indirect	CRO23-KIP-266	45	vaccinated	2024-04-23	recapture_1	51	51	2.454099894		4.730794867
4	H5	indirect	CRO23-KIP-315	45	vaccinated	2024-05-07	recapture_2	65	66	2.54550004		4.906987916	within_assay
4	H5	indirect	CRO23-KIP-315	45	vaccinated	2024-05-07	recapture_2	65	66	2.672699928		5.152192514
4	H5	indirect	CRO23-KIP-364	45	vaccinated	2024-05-29	recapture_3	87	86	2.570800066		4.955759049
4	H5	indirect	CRO23-KIP-413	45	vaccinated	2024-08-13	recapture_4	163	164	2.521199942		4.860144354
4	H5	indirect	CRO24-KIP-037	45	vaccinated	2024-11-10	recapture_5	252	252	2.530400038		4.877879479
4	H5	indirect	CRO23-KIP-168	46	vaccinated	2024-03-03	primo-injection	0	0	0.774200022		1.492433743
4	H5	indirect	CRO23-KIP-218	46	vaccinated	2024-04-09	booster	37	37	0.451400012		0.870168677
4	H5	indirect	CRO23-KIP-267	46	vaccinated	2024-04-23	recapture_1	51	51	2.675199986		5.157011902
4	H5	indirect	CRO23-KIP-316	46	vaccinated	2024-05-07	recapture_2	65	66	2.739900112		5.281735035
4	H5	indirect	CRO23-KIP-365	46	vaccinated	2024-05-29	recapture_3	87	86	2.627199888		5.064481596
4	H5	indirect	CRO23-KIP-414	46	vaccinated	2024-08-13	recapture_4	163	164	2.700700045		5.206168641	within_assay
4	H5	indirect	CRO23-KIP-414	46	vaccinated	2024-08-13	recapture_4	163	164	2.464999914		4.751806954
4	H5	indirect	CRO24-KIP-014	46	vaccinated	2024-11-04	recapture_5	246	252	2.515500069		4.849156647	within_assay
4	H5	indirect	CRO24-KIP-014	46	vaccinated	2024-11-04	recapture_5	246	252	2.4447999		4.712867169
4	H5	indirect	CRO23-KIP-169	47	vaccinated	2024-03-03	primo-injection	0	0	0.054099999		0.104289153
4	H5	indirect	CRO23-KIP-219	47	vaccinated	2024-04-09	booster	37	37	0.223100007		0.430072292
4	H5	indirect	CRO23-KIP-268	47	vaccinated	2024-04-23	recapture_1	51	51	2.253499985		4.344096256	within_assay
4	H5	indirect	CRO23-KIP-268	47	vaccinated	2024-04-23	recapture_1	51	51	2.209899902		4.260047907
4	H5	indirect	CRO23-KIP-317	47	vaccinated	2024-05-07	recapture_2	65	66	2.438199997		4.700144464
4	H5	indirect	CRO23-KIP-366	47	vaccinated	2024-05-29	recapture_3	87	86	2.583800077		4.980819312	within_assay
4	H5	indirect	CRO23-KIP-366	47	vaccinated	2024-05-29	recapture_3	87	86	2.391700029		4.610505975
4	H5	indirect	CRO23-KIP-415	47	vaccinated	2024-08-13	recapture_4	163	164	0.831700027		1.603277124
4	H5	indirect	CRO24-KIP-036	47	vaccinated	2024-11-10	recapture_5	252	252	0.664699972		1.281349314
2	H5	indirect	CRO23-KIP-170	48	vaccinated	2024-03-03	primo-injection	0	0	0.062899999		0.124962751
2	H5	indirect	CRO23-KIP-220	48	vaccinated	2024-04-09	booster	37	37	0.122100003		0.24257476
2	H5	indirect	CRO23-KIP-269	48	vaccinated	2024-04-23	recapture_1	51	51	2.207700014		4.386013826
2	H5	indirect	CRO23-KIP-318	48	vaccinated	2024-05-07	recapture_2	65	66	2.22420001		4.418794191
2	H5	indirect	CRO23-KIP-367	48	vaccinated	2024-05-29	recapture_3	87	86	2.142199993		4.255885641
2	H5	indirect	CRO23-KIP-416	48	vaccinated	2024-08-13	recapture_4	163	164	0.976999998		1.940995367
4	H5	indirect	CRO23-KIP-171	49	vaccinated	2024-03-03	primo-injection	0	0	0.045699999		0.088096381
4	H5	indirect	CRO23-KIP-221	49	vaccinated	2024-04-09	booster	37	37	0.165600002		0.319228912
4	H5	indirect	CRO23-KIP-270	49	vaccinated	2024-04-23	recapture_1	51	51	2.34559989		4.521638238
4	H5	indirect	CRO23-KIP-319	49	vaccinated	2024-05-07	recapture_2	65	66	2.7026999		5.210023783	within_assay
4	H5	indirect	CRO23-KIP-319	49	vaccinated	2024-05-07	recapture_2	65	66	2.682699919		5.171469604
4	H5	indirect	CRO23-KIP-368	49	vaccinated	2024-05-29	recapture_3	87	86	2.714900017		5.233542081
4	H5	indirect	CRO23-KIP-172	50	vaccinated	2024-03-03	primo-injection	0	0	0.045899998		0.088481923
4	H5	indirect	CRO23-KIP-222	50	vaccinated	2024-04-09	booster	37	37	0.057999998		0.111807223
4	H5	indirect	CRO23-KIP-271	50	vaccinated	2024-04-23	recapture_1	51	51	2.279999971		4.395180567
4	H5	indirect	CRO23-KIP-320	50	vaccinated	2024-05-07	recapture_2	65	66	2.511399984		4.841252871
4	H5	indirect	CRO23-KIP-369	50	vaccinated	2024-05-29	recapture_3	87	86	2.523299932		4.864192529
4	H5	indirect	CRO23-KIP-417	50	vaccinated	2024-08-13	recapture_4	163	164	2.181400061		4.205108454
4	H5	indirect	CRO24-KIP-039	50	vaccinated	2024-11-10	recapture_5	252	252	2.062700033		3.976289129
1	NP	competition	CRO23-KIP-123	1	control	2024-02-29	primo-injection	0	0	0.997200012	0.811292368
1	NP	competition	CRO23-KIP-173	1	control	2024-04-07	booster	38	37	0.945599973	0.769312106
1	NP	competition	CRO23-KIP-223	1	control	2024-04-21	recapture_1	52	51	0.942700028	0.766952797
2	NP	competition	CRO23-KIP-272	1	control	2024-05-06	recapture_2	67	66	0.906400025	0.763991932		between_assay
3	NP	competition	CRO23-KIP-272	1	control	2024-05-06	recapture_2	67	66	1.05309999	0.882584644		between_assay
4	NP	competition	CRO23-KIP-272	1	control	2024-05-06	recapture_2	67	66	0.858699977	0.789318863		between_assay
1	NP	competition	CRO23-KIP-272	1	control	2024-05-06	recapture_2	67	66	0.98180002	0.798763391
1	NP	competition	CRO23-KIP-321	1	control	2024-05-26	recapture_3	87	86	0.756699979	0.615628671
1	NP	competition	CRO23-KIP-370	1	control	2024-08-12	recapture_4	165	164	0.958100021	0.779481774
1	NP	competition	CRO24-KIP-015	1	control	2024-11-04	recapture_5	249	252	0.956700027	0.778342781		within_assay
1	NP	competition	CRO24-KIP-015	1	control	2024-11-04	recapture_5	249	252	1.098700047	0.893869787
1	NP	competition	CRO23-KIP-124	2	control	2024-02-29	primo-injection	0	0	1.128600001	0.918195504
1	NP	competition	CRO23-KIP-174	2	control	2024-04-07	booster	38	37	0.9903	0.805678723
1	NP	competition	CRO23-KIP-224	2	control	2024-04-21	recapture_1	52	51	1.07980001	0.878493278
1	NP	competition	CRO23-KIP-273	2	control	2024-05-06	recapture_2	67	66	0.959900022	0.780946202
1	NP	competition	CRO23-KIP-322	2	control	2024-05-26	recapture_3	87	86	0.88499999	0.720009757
1	NP	competition	CRO23-KIP-371	2	control	2024-08-12	recapture_4	165	164	0.762899995	0.62067282
1	NP	competition	CRO23-KIP-125	3	control	2024-02-29	primo-injection	0	0	1.152999997	0.938046617
1	NP	competition	CRO23-KIP-175	3	control	2024-04-07	booster	38	37	0.958100021	0.779481774
1	NP	competition	CRO23-KIP-225	3	control	2024-04-21	recapture_1	52	51	1.916100025	1
1	NP	competition	CRO23-KIP-274	3	control	2024-05-06	recapture_2	67	66	1.145799994	0.932188909
1	NP	competition	CRO23-KIP-323	3	control	2024-05-26	recapture_3	87	86	1.08739996	0.884676371		within_assay
1	NP	competition	CRO23-KIP-323	3	control	2024-05-26	recapture_3	87	86	1.078099966	0.877110172
1	NP	competition	CRO23-KIP-372	3	control	2024-08-12	recapture_4	165	164	2.13409996	1
1	NP	competition	CRO24-KIP-035	3	control	2024-11-10	recapture_5	255	252	1.096500039	0.892079926
4	NP	competition	CRO23-KIP-126	4	control	2024-02-29	primo-injection	0	0	0.989400029	0.909458631
1	NP	competition	CRO23-KIP-127	5	control	2024-02-29	primo-injection	0	0	1.066200018	0.867428727
1	NP	competition	CRO23-KIP-177	5	control	2024-04-07	booster	38	37	1.036599994	0.843347025
1	NP	competition	CRO23-KIP-226	5	control	2024-04-21	recapture_1	52	51	1.118299961	0.909815697
1	NP	competition	CRO23-KIP-275	5	control	2024-05-06	recapture_2	67	66	1.092599988	0.88890696
1	NP	competition	CRO23-KIP-324	5	control	2024-05-26	recapture_3	87	86	1.165799975	0.9484603
1	NP	competition	CRO23-KIP-373	5	control	2024-08-12	recapture_4	165	164	1.107900023	0.901354616
1	NP	competition	CRO24-KIP-031	5	control	2024-11-10	recapture_5	255	252	1.046300054	0.851238706
1	NP	competition	CRO23-KIP-128	6	control	2024-02-29	primo-injection	0	0	0.824400008	0.670707407
1	NP	competition	CRO23-KIP-178	6	control	2024-04-07	booster	38	37	1.03610003	0.84294027
1	NP	competition	CRO23-KIP-227	6	control	2024-04-21	recapture_1	52	51	1.039199948	0.845462271
1	NP	competition	CRO23-KIP-276	6	control	2024-05-06	recapture_2	67	66	1.179700017	0.959768962
1	NP	competition	CRO23-KIP-325	6	control	2024-05-26	recapture_3	87	86	1.172299981	0.953748512
1	NP	competition	CRO23-KIP-374	6	control	2024-08-12	recapture_4	165	164	1.837900043	1
1	NP	competition	CRO24-KIP-032	6	control	2024-11-10	recapture_5	255	252	1.033300042	0.840662282
2	NP	competition	CRO23-KIP-129	7	control	2024-02-29	primo-injection	0	0	0.890799999	0.750842888
2	NP	competition	CRO23-KIP-179	7	control	2024-04-07	booster	38	37	0.86589998	0.729855009
2	NP	competition	CRO23-KIP-228	7	control	2024-04-21	recapture_1	52	51	0.937099993	0.789868507
2	NP	competition	CRO23-KIP-277	7	control	2024-05-06	recapture_2	67	66	0.965799987	0.814059331
2	NP	competition	CRO23-KIP-326	7	control	2024-05-26	recapture_3	87	86	0.958599985	0.807990549
2	NP	competition	CRO23-KIP-375	7	control	2024-08-12	recapture_4	165	164	1.089300036	0.918155799
2	NP	competition	CRO24-KIP-013	7	control	2024-11-04	recapture_5	249	252	1.015499949	0.855950736
2	NP	competition	CRO23-KIP-130	8	control	2024-02-29	primo-injection	0	0	1.103000045	0.929703345
2	NP	competition	CRO23-KIP-180	8	control	2024-04-07	booster	38	37	0.953599989	0.803776123
2	NP	competition	CRO23-KIP-229	8	control	2024-04-21	recapture_1	52	51	1.048900008	0.884103179
2	NP	competition	CRO23-KIP-278	8	control	2024-05-06	recapture_2	67	66	1.049900055	0.884946104
2	NP	competition	CRO23-KIP-327	8	control	2024-05-26	recapture_3	87	86	1.04279995	0.878961525		within_assay
2	NP	competition	CRO23-KIP-327	8	control	2024-05-26	recapture_3	87	86	1.054399967	0.888739018
2	NP	competition	CRO23-KIP-376	8	control	2024-08-12	recapture_4	165	164	1.055099964	0.889329035
2	NP	competition	CRO24-KIP-045	8	control	2024-11-10	recapture_5	255	252	0.906099975	0.763739024
2	NP	competition	CRO23-KIP-131	9	control	2024-02-29	primo-injection	0	0	0.973399997	0.820465273
2	NP	competition	CRO23-KIP-181	9	control	2024-04-07	booster	38	37	1.007799983	0.849460541
2	NP	competition	CRO23-KIP-230	9	control	2024-04-21	recapture_1	52	51	1.127900004	0.950691173
2	NP	competition	CRO23-KIP-279	9	control	2024-05-06	recapture_2	67	66	1.032199979	0.870026957
2	NP	competition	CRO23-KIP-328	9	control	2024-05-26	recapture_3	87	86	1.014199972	0.854855003
2	NP	competition	CRO23-KIP-377	9	control	2024-08-12	recapture_4	165	164	1.026600003	0.865306816
2	NP	competition	CRO24-KIP-020	9	control	2024-11-04	recapture_5	249	252	1.04429996	0.880225863
2	NP	competition	CRO23-KIP-132	10	control	2024-02-29	primo-injection	0	0	0.881399989	0.74291975
2	NP	competition	CRO23-KIP-182	10	control	2024-04-07	booster	38	37	0.842299998	0.709962913
2	NP	competition	CRO23-KIP-231	10	control	2024-04-21	recapture_1	52	51	1.031800032	0.869689847
2	NP	competition	CRO23-KIP-280	10	control	2024-05-06	recapture_2	67	66	1.110900044	0.936362144
2	NP	competition	CRO23-KIP-329	10	control	2024-05-26	recapture_3	87	86	1.121799946	0.945549519
2	NP	competition	CRO23-KIP-378	10	control	2024-08-12	recapture_4	165	164	1.099599957	0.926837459
2	NP	competition	CRO24-KIP-017	10	control	2024-11-04	recapture_5	249	252	1.026600003	0.865306816
1	NP	competition	CRO23-KIP-133	11	vaccinated	2024-03-01	primo-injection	0	0	1.006199956	0.818614456
1	NP	competition	CRO23-KIP-183	11	vaccinated	2024-04-07	booster	37	37	1.059299946	0.861815033
4	NP	competition	CRO23-KIP-232	11	vaccinated	2024-04-21	recapture_1	51	51	1.470299959	1		within_assay
4	NP	competition	CRO23-KIP-232	11	vaccinated	2024-04-21	recapture_1	51	51	1.212800026	1
1	NP	competition	CRO23-KIP-281	11	vaccinated	2024-05-06	recapture_2	66	66	1.147300005	0.933409273
1	NP	competition	CRO23-KIP-330	11	vaccinated	2024-05-26	recapture_3	86	86	2.078399897	1
1	NP	competition	CRO23-KIP-379	11	vaccinated	2024-08-12	recapture_4	164	164	1.098899961	0.894032431
1	NP	competition	CRO24-KIP-019	11	vaccinated	2024-11-04	recapture_5	248	252	1.111999989	0.904690226
1	NP	competition	CRO23-KIP-134	12	vaccinated	2024-03-01	primo-injection	0	0	1.246099949	1.013789978
1	NP	competition	CRO23-KIP-184	12	vaccinated	2024-04-07	booster	37	37	1.127500057	0.917300622
4	NP	competition	CRO23-KIP-233	12	vaccinated	2024-04-21	recapture_1	51	51	0.764500022	0.702730062
1	NP	competition	CRO23-KIP-282	12	vaccinated	2024-05-06	recapture_2	66	66	0.94569999	0.769393477
1	NP	competition	CRO23-KIP-331	12	vaccinated	2024-05-26	recapture_3	86	86	1.078799963	0.877679669
1	NP	competition	CRO23-KIP-380	12	vaccinated	2024-08-12	recapture_4	164	164	1.197000027	0.973843737
1	NP	competition	CRO23-KIP-135	13	vaccinated	2024-03-01	primo-injection	0	0	1.060600042	0.862872753		within_assay
1	NP	competition	CRO23-KIP-135	13	vaccinated	2024-03-01	primo-injection	0	0	1.138100028	0.925924444
1	NP	competition	CRO23-KIP-185	13	vaccinated	2024-04-07	booster	37	37	1.002799988	0.815848342
1	NP	competition	CRO23-KIP-234	13	vaccinated	2024-04-21	recapture_1	51	51	0.907500029	0.738315121
1	NP	competition	CRO23-KIP-283	13	vaccinated	2024-05-06	recapture_2	66	66	0.926500022	0.753772952
1	NP	competition	CRO23-KIP-332	13	vaccinated	2024-05-26	recapture_3	86	86	1.101899981	0.896473159
1	NP	competition	CRO23-KIP-381	13	vaccinated	2024-08-12	recapture_4	164	164	1.141499996	0.928690558
2	NP	competition	CRO24-KIP-030	13	vaccinated	2024-11-10	recapture_5	254	252	0.796500027	0.671358757		between_assay
3	NP	competition	CRO24-KIP-030	13	vaccinated	2024-11-10	recapture_5	254	252	0.816900015	0.684629585		between_assay
4	NP	competition	CRO24-KIP-030	13	vaccinated	2024-11-10	recapture_5	254	252	1.076200008	0.989245358		between_assay
1	NP	competition	CRO24-KIP-030	13	vaccinated	2024-11-10	recapture_5	254	252	1.023100019	0.832363846
1	NP	competition	CRO23-KIP-136	14	vaccinated	2024-03-01	primo-injection	0	0	1.078400016	0.877354284
1	NP	competition	CRO23-KIP-186	14	vaccinated	2024-04-07	booster	37	37	1.116799951	0.908595333
1	NP	competition	CRO23-KIP-235	14	vaccinated	2024-04-21	recapture_1	51	51	1.03579998	0.842696158
1	NP	competition	CRO23-KIP-284	14	vaccinated	2024-05-06	recapture_2	66	66	1.13259995	0.921449744
1	NP	competition	CRO23-KIP-333	14	vaccinated	2024-05-26	recapture_3	86	86	1.119500041	0.910792046
1	NP	competition	CRO23-KIP-382	14	vaccinated	2024-08-12	recapture_4	164	164	1.177800059	0.958223213
1	NP	competition	CRO24-KIP-034	14	vaccinated	2024-11-10	recapture_5	254	252	1.102499962	0.896961286
2	NP	competition	CRO23-KIP-137	15	vaccinated	2024-03-01	primo-injection	0	0	1.045899987	0.881574503		between_assay
3	NP	competition	CRO23-KIP-137	15	vaccinated	2024-03-01	primo-injection	0	0	1.018000007	0.853167963		between_assay
4	NP	competition	CRO23-KIP-137	15	vaccinated	2024-03-01	primo-injection	0	0	0.983799994	0.904311067		between_assay
1	NP	competition	CRO23-KIP-137	15	vaccinated	2024-03-01	primo-injection	0	0	1.054999948	0.858316682
1	NP	competition	CRO23-KIP-187	15	vaccinated	2024-04-07	booster	37	37	1.047199965	0.851970847
1	NP	competition	CRO23-KIP-236	15	vaccinated	2024-04-21	recapture_1	51	51	1.147699952	0.933734658
1	NP	competition	CRO23-KIP-285	15	vaccinated	2024-05-06	recapture_2	66	66	1.114599943	0.906805472
1	NP	competition	CRO23-KIP-334	15	vaccinated	2024-05-26	recapture_3	86	86	1.021499991	0.831062111
1	NP	competition	CRO23-KIP-383	15	vaccinated	2024-08-12	recapture_4	164	164	1.101799965	0.896391789
1	NP	competition	CRO23-KIP-138	16	vaccinated	2024-03-01	primo-injection	0	0	0.920400023	0.748810174
1	NP	competition	CRO23-KIP-188	16	vaccinated	2024-04-07	booster	37	37	0.798900008	0.649961364
1	NP	competition	CRO23-KIP-237	16	vaccinated	2024-04-21	recapture_1	51	51	0.771600008	0.627750893
1	NP	competition	CRO23-KIP-286	16	vaccinated	2024-05-06	recapture_2	66	66	1.06159997	0.863686265
1	NP	competition	CRO23-KIP-335	16	vaccinated	2024-05-26	recapture_3	86	86	0.996399999	0.810641501
1	NP	competition	CRO23-KIP-384	16	vaccinated	2024-08-12	recapture_4	164	164	1.051599979	0.855550569
2	NP	competition	CRO24-KIP-033	16	vaccinated	2024-11-10	recapture_5	254	252	0.780300021	0.657703998		between_assay
3	NP	competition	CRO24-KIP-033	16	vaccinated	2024-11-10	recapture_5	254	252	1.010499954	0.8468823		between_assay
4	NP	competition	CRO24-KIP-033	16	vaccinated	2024-11-10	recapture_5	254	252	0.991900027	0.911756634		between_assay
1	NP	competition	CRO24-KIP-033	16	vaccinated	2024-11-10	recapture_5	254	252	0.940800011	0.765406999
1	NP	competition	CRO23-KIP-139	17	vaccinated	2024-03-01	primo-injection	0	0	1.003600001	0.81649921
1	NP	competition	CRO23-KIP-189	17	vaccinated	2024-04-07	booster	37	37	0.902499974	0.734247224
1	NP	competition	CRO23-KIP-238	17	vaccinated	2024-04-21	recapture_1	51	51	0.937699974	0.762884901
1	NP	competition	CRO23-KIP-287	17	vaccinated	2024-05-06	recapture_2	66	66	1.068099976	0.868974477
1	NP	competition	CRO23-KIP-336	17	vaccinated	2024-05-26	recapture_3	86	86	0.862299979	0.7015417
1	NP	competition	CRO23-KIP-385	17	vaccinated	2024-08-12	recapture_4	164	164	0.766900003	0.623927108
1	NP	competition	CRO24-KIP-018	17	vaccinated	2024-11-04	recapture_5	248	252	0.935100019	0.760769655
1	NP	competition	CRO23-KIP-140	18	vaccinated	2024-03-01	primo-injection	0	0	0.897800028	0.730423488
1	NP	competition	CRO23-KIP-190	18	vaccinated	2024-04-07	booster	37	37	1.040699959	0.846682635
1	NP	competition	CRO23-KIP-239	18	vaccinated	2024-04-21	recapture_1	51	51	1.071799994	0.871984702
2	NP	competition	CRO23-KIP-288	18	vaccinated	2024-05-06	recapture_2	66	66	1.000100017	0.842970347		between_assay
3	NP	competition	CRO23-KIP-288	18	vaccinated	2024-05-06	recapture_2	66	66	1.018100023	0.853251785		between_assay
4	NP	competition	CRO23-KIP-288	18	vaccinated	2024-05-06	recapture_2	66	66	0.872600019	0.802095811		between_assay
1	NP	competition	CRO23-KIP-288	18	vaccinated	2024-05-06	recapture_2	66	66	1.093600035	0.889720569
1	NP	competition	CRO23-KIP-337	18	vaccinated	2024-05-26	recapture_3	86	86	0.994199991	0.80885164
1	NP	competition	CRO23-KIP-386	18	vaccinated	2024-08-12	recapture_4	164	164	1.149199963	0.934955022
2	NP	competition	CRO23-KIP-141	19	vaccinated	2024-03-01	primo-injection	0	0	0.917299986	0.773179357
2	NP	competition	CRO23-KIP-191	19	vaccinated	2024-04-07	booster	37	37	0.987200022	0.832097121
4	NP	competition	CRO23-KIP-240	19	vaccinated	2024-04-21	recapture_1	51	51	1.228899956	1		within_assay
4	NP	competition	CRO23-KIP-240	19	vaccinated	2024-04-21	recapture_1	51	51	1.078299999	0.991175674
2	NP	competition	CRO23-KIP-289	19	vaccinated	2024-05-06	recapture_2	66	66	1.024700046	0.863705368
2	NP	competition	CRO23-KIP-338	19	vaccinated	2024-05-26	recapture_3	86	86	0.884800017	0.745785586
2	NP	competition	CRO23-KIP-387	19	vaccinated	2024-08-12	recapture_4	164	164	1.058699965	0.892363426
2	NP	competition	CRO24-KIP-029	19	vaccinated	2024-11-10	recapture_5	254	252	0.850199997	0.716621713
2	NP	competition	CRO23-KIP-142	20	vaccinated	2024-03-01	primo-injection	0	0	0.934700012	0.787845596
2	NP	competition	CRO23-KIP-192	20	vaccinated	2024-04-07	booster	37	37	1.02489996	0.863873873
4	NP	competition	CRO23-KIP-241	20	vaccinated	2024-04-21	recapture_1	51	51	1.120300055	1.029782215		within_assay
4	NP	competition	CRO23-KIP-241	20	vaccinated	2024-04-21	recapture_1	51	51	0.995800018	0.915341515
2	NP	competition	CRO23-KIP-290	20	vaccinated	2024-05-06	recapture_2	66	66	1.129299998	0.951871209
2	NP	competition	CRO23-KIP-339	20	vaccinated	2024-05-26	recapture_3	86	86	1.115499973	0.94023936
4	NP	competition	CRO23-KIP-388	20	vaccinated	2024-08-12	recapture_4	164	164	1.202900052	1		within_assay
4	NP	competition	CRO23-KIP-388	20	vaccinated	2024-08-12	recapture_4	164	164	1.033300042	0.949811617
2	NP	competition	CRO24-KIP-046	20	vaccinated	2024-11-10	recapture_5	254	252	0.933399975	0.786749813
2	NP	competition	CRO23-KIP-143	21	vaccinated	2024-03-01	primo-injection	0	0	1.062000036	0.89514501
2	NP	competition	CRO23-KIP-193	21	vaccinated	2024-04-07	booster	37	37	0.98180002	0.827545535
2	NP	competition	CRO23-KIP-242	21	vaccinated	2024-04-21	recapture_1	51	51	1.055299997	0.88949764
2	NP	competition	CRO23-KIP-291	21	vaccinated	2024-05-06	recapture_2	66	66	1.0546	0.888907623
4	NP	competition	CRO23-KIP-340	21	vaccinated	2024-05-26	recapture_3	86	86	0.872399986	0.80191194
2	NP	competition	CRO23-KIP-389	21	vaccinated	2024-08-12	recapture_4	164	164	0.507300019	0.427596107
2	NP	competition	CRO23-KIP-144	22	vaccinated	2024-03-01	primo-injection	0	0	0.840499997	0.708445718
2	NP	competition	CRO23-KIP-194	22	vaccinated	2024-04-07	booster	37	37	1.065600038	0.898179401
2	NP	competition	CRO23-KIP-243	22	vaccinated	2024-04-21	recapture_1	51	51	1.006000042	0.847943396
2	NP	competition	CRO23-KIP-292	22	vaccinated	2024-05-06	recapture_2	66	66	1.032799959	0.870532672
2	NP	competition	CRO23-KIP-341	22	vaccinated	2024-05-26	recapture_3	86	86	1.023599982	0.86277814
2	NP	competition	CRO23-KIP-390	22	vaccinated	2024-08-12	recapture_4	164	164	1.10860002	0.934423486
2	NP	competition	CRO23-KIP-145	23	vaccinated	2024-03-01	primo-injection	0	0	0.895099998	0.754467296
2	NP	competition	CRO23-KIP-195	23	vaccinated	2024-04-07	booster	37	37	0.958400011	0.807821994
2	NP	competition	CRO23-KIP-244	23	vaccinated	2024-04-21	recapture_1	51	51	1.104099989	0.930630472
2	NP	competition	CRO23-KIP-293	23	vaccinated	2024-05-06	recapture_2	66	66	1.096300006	0.924055976
2	NP	competition	CRO23-KIP-342	23	vaccinated	2024-05-26	recapture_3	86	86	0.973800004	0.820802433
2	NP	competition	CRO23-KIP-391	23	vaccinated	2024-08-12	recapture_4	164	164	1.012799978	0.853674967
2	NP	competition	CRO24-KIP-044	23	vaccinated	2024-11-10	recapture_5	254	252	0.982599974	0.828219805
2	NP	competition	CRO23-KIP-146	24	vaccinated	2024-03-01	primo-injection	0	0	1.063599944	0.89649355
2	NP	competition	CRO23-KIP-196	24	vaccinated	2024-04-07	booster	37	37	0.980400026	0.8263655
2	NP	competition	CRO23-KIP-245	24	vaccinated	2024-04-21	recapture_1	51	51	0.990199983	0.834625747
2	NP	competition	CRO23-KIP-294	24	vaccinated	2024-05-06	recapture_2	66	66	1.103299975	0.929956152
2	NP	competition	CRO23-KIP-343	24	vaccinated	2024-05-26	recapture_3	86	86	1.057800055	0.891604904
2	NP	competition	CRO23-KIP-392	24	vaccinated	2024-08-12	recapture_4	164	164	1.19599998	1.008091692
2	NP	competition	CRO24-KIP-048	24	vaccinated	2024-11-10	recapture_5	254	252	0.983099997	0.828641268
3	NP	competition	CRO23-KIP-147	25	vaccinated	2024-03-01	primo-injection	0	0	0.934800029	0.78343952
3	NP	competition	CRO23-KIP-197	25	vaccinated	2024-04-07	booster	37	37	0.952099979	0.797938305
3	NP	competition	CRO23-KIP-246	25	vaccinated	2024-04-21	recapture_1	51	51	0.952799976	0.79852496
3	NP	competition	CRO23-KIP-295	25	vaccinated	2024-05-06	recapture_2	66	66	0.993900001	0.832970171
3	NP	competition	CRO23-KIP-344	25	vaccinated	2024-05-26	recapture_3	86	86	1.051599979	0.881327511
3	NP	competition	CRO23-KIP-393	25	vaccinated	2024-08-12	recapture_4	164	164	1.095800042	0.918370809
3	NP	competition	CRO24-KIP-012	25	vaccinated	2024-11-04	recapture_5	248	252	0.895099998	0.750167619
2	NP	competition	CRO23-KIP-148	26	control	2024-03-02	primo-injection	0	0	0.821799994	0.692683746
2	NP	competition	CRO23-KIP-198	26	control	2024-04-09	booster	38	37	0.809700012	0.68248484
2	NP	competition	CRO23-KIP-247	26	control	2024-04-23	recapture_1	52	51	0.923099995	0.778068103
2	NP	competition	CRO23-KIP-296	26	control	2024-05-07	recapture_2	66	66	1.072900057	0.904332485
2	NP	competition	CRO23-KIP-345	26	control	2024-05-29	recapture_3	88	86	1.003900051	0.846173343
2	NP	competition	CRO23-KIP-394	26	control	2024-08-13	recapture_4	164	164	1.039499998	0.876180042
2	NP	competition	CRO24-KIP-038	26	control	2024-11-10	recapture_5	253	252	1.012400031	0.853337858		within_assay
2	NP	competition	CRO24-KIP-038	26	control	2024-11-10	recapture_5	253	252	1.077000022	0.907788288
2	NP	competition	CRO23-KIP-149	27	control	2024-03-02	primo-injection	0	0	0.968699992	0.816503704
2	NP	competition	CRO23-KIP-199	27	control	2024-04-09	booster	38	37	0.845799983	0.712913002
2	NP	competition	CRO23-KIP-248	27	control	2024-04-23	recapture_1	52	51	1.013299942	0.85409638
2	NP	competition	CRO23-KIP-297	27	control	2024-05-07	recapture_2	66	66	1.079900026	0.910232662
2	NP	competition	CRO23-KIP-346	27	control	2024-05-29	recapture_3	88	86	0.787599981	0.663857032
2	NP	competition	CRO23-KIP-395	27	control	2024-08-13	recapture_4	164	164	0.971400023	0.818779523
2	NP	competition	CRO24-KIP-041	27	control	2024-11-10	recapture_5	253	252	1.055999994	0.890087658
1	NP	competition	CRO23-KIP-150	28	control	2024-03-02	primo-injection	0	0	0.837400019	0.681283831
4	NP	competition	CRO23-KIP-200	28	control	2024-04-09	booster	38	37	1.082999945	0.995495874		within_assay
4	NP	competition	CRO23-KIP-200	28	control	2024-04-09	booster	38	37	0.840600014	0.772681337
1	NP	competition	CRO23-KIP-249	28	control	2024-04-23	recapture_1	52	51	0.896399975	0.729284446
1	NP	competition	CRO23-KIP-298	28	control	2024-05-07	recapture_2	66	66	1.087499976	0.884757742
1	NP	competition	CRO23-KIP-347	28	control	2024-05-29	recapture_3	88	86	1.127500057	0.917300622
1	NP	competition	CRO23-KIP-396	28	control	2024-08-13	recapture_4	164	164	1.118399978	0.909897067
3	NP	competition	CRO23-KIP-151	29	control	2024-03-02	primo-injection	0	0	1.030300021	0.863476389
3	NP	competition	CRO23-KIP-201	29	control	2024-04-09	booster	38	37	1.004500031	0.84185387
3	NP	competition	CRO23-KIP-250	29	control	2024-04-23	recapture_1	52	51	0.86589998	0.725695596
3	NP	competition	CRO23-KIP-299	29	control	2024-05-07	recapture_2	66	66	1.257699966	1.054056298
3	NP	competition	CRO23-KIP-348	29	control	2024-05-29	recapture_3	88	86	1.128399968	0.945692236
3	NP	competition	CRO23-KIP-397	29	control	2024-08-13	recapture_4	164	164	1.086799979	0.910828014
3	NP	competition	CRO23-KIP-152	30	control	2024-03-02	primo-injection	0	0	1.111299992	0.931361045
3	NP	competition	CRO23-KIP-202	30	control	2024-04-09	booster	38	37	1.079200029	0.904458629
3	NP	competition	CRO23-KIP-251	30	control	2024-04-23	recapture_1	52	51	1.036499977	0.868672464
3	NP	competition	CRO23-KIP-300	30	control	2024-05-07	recapture_2	66	66	1.013700008	0.84956421
3	NP	competition	CRO23-KIP-349	30	control	2024-05-29	recapture_3	88	86	1.135800004	0.951894076
3	NP	competition	CRO23-KIP-398	30	control	2024-08-13	recapture_4	164	164	1.109099984	0.929517257
3	NP	competition	CRO23-KIP-153	31	control	2024-03-02	primo-injection	0	0	1.001299977	0.839171961
3	NP	competition	CRO23-KIP-203	31	control	2024-04-09	booster	38	37	1.032600045	0.865403999
3	NP	competition	CRO23-KIP-252	31	control	2024-04-23	recapture_1	52	51	0.971400023	0.814113333
3	NP	competition	CRO23-KIP-301	31	control	2024-05-07	recapture_2	66	66	0.882700026	0.739775421
3	NP	competition	CRO23-KIP-350	31	control	2024-05-29	recapture_3	88	86	1.019400001	0.854341273
3	NP	competition	CRO23-KIP-399	31	control	2024-08-13	recapture_4	164	164	1.103899956	0.925159205
3	NP	competition	CRO23-KIP-154	32	control	2024-03-02	primo-injection	0	0	1.079900026	0.905045284
3	NP	competition	CRO23-KIP-204	32	control	2024-04-09	booster	38	37	1.026900053	0.860626936
3	NP	competition	CRO23-KIP-253	32	control	2024-04-23	recapture_1	52	51	0.980499983	0.82173985
3	NP	competition	CRO23-KIP-302	32	control	2024-05-07	recapture_2	66	66	1.057899952	0.886607408
3	NP	competition	CRO23-KIP-351	32	control	2024-05-29	recapture_3	88	86	0.970700026	0.813526678
3	NP	competition	CRO23-KIP-400	32	control	2024-08-13	recapture_4	164	164	1.100600004	0.922393573
3	NP	competition	CRO23-KIP-155	33	control	2024-03-02	primo-injection	0	0	0.98299998	0.823835054
3	NP	competition	CRO23-KIP-205	33	control	2024-04-09	booster	38	37	1.048499942	0.878729424
3	NP	competition	CRO23-KIP-254	33	control	2024-04-23	recapture_1	52	51	1.035899997	0.868169631
3	NP	competition	CRO23-KIP-303	33	control	2024-05-07	recapture_2	66	66	0.989199996	0.829031179
3	NP	competition	CRO23-KIP-352	33	control	2024-05-29	recapture_3	88	86	1.065099955	0.892641604
3	NP	competition	CRO23-KIP-401	33	control	2024-08-13	recapture_4	164	164	0.96450001	0.808330553
4	NP	competition	CRO23-KIP-156	34	control	2024-03-02	primo-injection	0	0	1.046700001	0.962128888
4	NP	competition	CRO23-KIP-206	34	control	2024-04-09	booster	38	37	0.909699976	0.836198171
4	NP	competition	CRO23-KIP-255	34	control	2024-04-23	recapture_1	52	51	0.77700001	0.714220077
4	NP	competition	CRO23-KIP-304	34	control	2024-05-07	recapture_2	66	66	0.922599971	0.848055874
4	NP	competition	CRO23-KIP-353	34	control	2024-05-29	recapture_3	88	86	0.880900025	0.809725195
4	NP	competition	CRO23-KIP-402	34	control	2024-08-13	recapture_4	164	164	0.665799975	0.612004767
4	NP	competition	CRO23-KIP-157	35	control	2024-03-02	primo-injection	0	0	1.044499993	0.960106636
4	NP	competition	CRO23-KIP-207	35	control	2024-04-09	booster	38	37	0.973999977	0.89530287
4	NP	competition	CRO23-KIP-256	35	control	2024-04-23	recapture_1	52	51	0.853900015	0.784906727
4	NP	competition	CRO23-KIP-305	35	control	2024-05-07	recapture_2	66	66	0.894900024	0.822594023
4	NP	competition	CRO23-KIP-354	35	control	2024-05-29	recapture_3	88	86	0.870400012	0.800073559
4	NP	competition	CRO23-KIP-403	35	control	2024-08-13	recapture_4	164	164	0.708999991	0.651714314
2	NP	competition	CRO23-KIP-158	36	vaccinated	2024-03-03	primo-injection	0	0	0.829100013	0.69883683
2	NP	competition	CRO23-KIP-208	36	vaccinated	2024-04-09	booster	37	37	1.027999997	0.866486851
2	NP	competition	CRO23-KIP-257	36	vaccinated	2024-04-23	recapture_1	51	51	0.9454	0.796864466
2	NP	competition	CRO23-KIP-306	36	vaccinated	2024-05-07	recapture_2	65	66	1.128299952	0.951028283
2	NP	competition	CRO23-KIP-355	36	vaccinated	2024-05-29	recapture_3	87	86	1.115499973	0.94023936
2	NP	competition	CRO23-KIP-404	36	vaccinated	2024-08-13	recapture_4	163	164	0.924099982	0.778910978
3	NP	competition	CRO23-KIP-159	37	vaccinated	2024-03-03	primo-injection	0	0	1.018000007	0.853167963
3	NP	competition	CRO23-KIP-209	37	vaccinated	2024-04-09	booster	37	37	0.847100019	0.709939679
3	NP	competition	CRO23-KIP-258	37	vaccinated	2024-04-23	recapture_1	51	51	1.105399966	0.926416337
3	NP	competition	CRO23-KIP-307	37	vaccinated	2024-05-07	recapture_2	65	66	1.143100023	0.958012094
3	NP	competition	CRO23-KIP-356	37	vaccinated	2024-05-29	recapture_3	87	86	1.180400014	0.989272563
3	NP	competition	CRO23-KIP-405	37	vaccinated	2024-08-13	recapture_4	163	164	1.083099961	0.907727094
3	NP	competition	CRO24-KIP-016	37	vaccinated	2024-11-04	recapture_5	246	252	0.963999987	0.807911493
3	NP	competition	CRO23-KIP-160	38	vaccinated	2024-03-03	primo-injection	0	0	1.04550004	0.876215259
3	NP	competition	CRO23-KIP-210	38	vaccinated	2024-04-09	booster	37	37	0.853100002	0.714968159
3	NP	competition	CRO23-KIP-259	38	vaccinated	2024-04-23	recapture_1	51	51	0.93900001	0.786959451
3	NP	competition	CRO23-KIP-308	38	vaccinated	2024-05-07	recapture_2	65	66	0.823400021	0.690077125
3	NP	competition	CRO23-KIP-357	38	vaccinated	2024-05-29	recapture_3	87	86	0.929400027	0.778913873
3	NP	competition	CRO23-KIP-406	38	vaccinated	2024-08-13	recapture_4	163	164	0.998199999	0.836573924
3	NP	competition	CRO23-KIP-161	39	vaccinated	2024-03-03	primo-injection	0	0	1.151299953	0.964884312
3	NP	competition	CRO23-KIP-211	39	vaccinated	2024-04-09	booster	37	37	0.9375	0.785702318
3	NP	competition	CRO23-KIP-260	39	vaccinated	2024-04-23	recapture_1	51	51	1.093199968	0.916191733
3	NP	competition	CRO23-KIP-309	39	vaccinated	2024-05-07	recapture_2	65	66	1.101500034	0.923147873
3	NP	competition	CRO23-KIP-358	39	vaccinated	2024-05-29	recapture_3	87	86	1.020699978	0.855430761
3	NP	competition	CRO23-KIP-407	39	vaccinated	2024-08-13	recapture_4	163	164	0.774900019	0.649430124
3	NP	competition	CRO24-KIP-040	39	vaccinated	2024-11-10	recapture_5	252	252	1.068500042	0.895491157
3	NP	competition	CRO23-KIP-162	40	vaccinated	2024-03-03	primo-injection	0	0	1.144999981	0.959604415
3	NP	competition	CRO23-KIP-212	40	vaccinated	2024-04-09	booster	37	37	0.998099983	0.836490102
3	NP	competition	CRO23-KIP-261	40	vaccinated	2024-04-23	recapture_1	51	51	0.959999979	0.804559156
3	NP	competition	CRO23-KIP-310	40	vaccinated	2024-05-07	recapture_2	65	66	0.752300024	0.630489464
3	NP	competition	CRO23-KIP-359	40	vaccinated	2024-05-29	recapture_3	87	86	1.017199993	0.852497486
3	NP	competition	CRO23-KIP-408	40	vaccinated	2024-08-13	recapture_4	163	164	1.045600057	0.876299081
3	NP	competition	CRO24-KIP-042	40	vaccinated	2024-11-10	recapture_5	252	252	0.910899997	0.763409322
3	NP	competition	CRO23-KIP-163	41	vaccinated	2024-03-03	primo-injection	0	0	1.164899945	0.976282227
3	NP	competition	CRO23-KIP-213	41	vaccinated	2024-04-09	booster	37	37	1.049700022	0.87973519
3	NP	competition	CRO23-KIP-262	41	vaccinated	2024-04-23	recapture_1	51	51	1.063899994	0.891635938
3	NP	competition	CRO23-KIP-311	41	vaccinated	2024-05-07	recapture_2	65	66	0.986199975	0.826516914
3	NP	competition	CRO23-KIP-360	41	vaccinated	2024-05-29	recapture_3	87	86	1.111899972	0.931863878
3	NP	competition	CRO23-KIP-409	41	vaccinated	2024-08-13	recapture_4	163	164	1.224900007	1.026567227
4	NP	competition	CRO23-KIP-164	42	vaccinated	2024-03-03	primo-injection	0	0	0.8829	0.811563575
4	NP	competition	CRO23-KIP-214	42	vaccinated	2024-04-09	booster	37	37	1.016899943	0.934736611
3	NP	competition	CRO23-KIP-263	42	vaccinated	2024-04-23	recapture_1	51	51	1.035599947	0.867918164
4	NP	competition	CRO23-KIP-312	42	vaccinated	2024-05-07	recapture_2	65	66	1.011500001	0.929772973
4	NP	competition	CRO23-KIP-361	42	vaccinated	2024-05-29	recapture_3	87	86	0.930199981	0.855041819
4	NP	competition	CRO23-KIP-410	42	vaccinated	2024-08-13	recapture_4	163	164	0.828199983	0.761283202
4	NP	competition	CRO24-KIP-043	42	vaccinated	2024-11-10	recapture_5	252	252	1.118100047	1.027759964
3	NP	competition	CRO23-KIP-165	43	vaccinated	2024-03-03	primo-injection	0	0	1.026600003	0.860375469
3	NP	competition	CRO23-KIP-215	43	vaccinated	2024-04-09	booster	37	37	0.54430002	0.456168306
3	NP	competition	CRO23-KIP-264	43	vaccinated	2024-04-23	recapture_1	51	51	0.680299997	0.570147504
3	NP	competition	CRO23-KIP-313	43	vaccinated	2024-05-07	recapture_2	65	66	0.507200003	0.425075432
3	NP	competition	CRO23-KIP-362	43	vaccinated	2024-05-29	recapture_3	87	86	0.511699975	0.42884678
3	NP	competition	CRO23-KIP-411	43	vaccinated	2024-08-13	recapture_4	163	164	0.586300015	0.491367767
4	NP	competition	CRO23-KIP-166	44	vaccinated	2024-03-03	primo-injection	0	0	1.067899942	0.98161592
4	NP	competition	CRO23-KIP-216	44	vaccinated	2024-04-09	booster	37	37	1.021800041	0.939240792
4	NP	competition	CRO23-KIP-265	44	vaccinated	2024-04-23	recapture_1	51	51	1.001999974	0.921040528
4	NP	competition	CRO23-KIP-363	44	vaccinated	2024-05-29	recapture_3	87	86	1.027999997	0.944939804
4	NP	competition	CRO23-KIP-412	44	vaccinated	2024-08-13	recapture_4	163	164	0.901499987	0.828660723
4	NP	competition	CRO24-KIP-047	44	vaccinated	2024-11-10	recapture_5	252	252	1.067800045	0.981524094
4	NP	competition	CRO23-KIP-167	45	vaccinated	2024-03-03	primo-injection	0	0	0.720700026	0.662469011
3	NP	competition	CRO23-KIP-217	45	vaccinated	2024-04-09	booster	37	37	1.067700028	0.89482068
4	NP	competition	CRO23-KIP-266	45	vaccinated	2024-04-23	recapture_1	51	51	0.838100016	0.770383334
4	NP	competition	CRO23-KIP-315	45	vaccinated	2024-05-07	recapture_2	65	66	0.842599988	0.774519718
4	NP	competition	CRO23-KIP-364	45	vaccinated	2024-05-29	recapture_3	87	86	0.822700024	0.756227628
4	NP	competition	CRO23-KIP-413	45	vaccinated	2024-08-13	recapture_4	163	164	0.957199991	0.879860287
4	NP	competition	CRO24-KIP-037	45	vaccinated	2024-11-10	recapture_5	252	252	0.947399974	0.87085209
4	NP	competition	CRO23-KIP-168	46	vaccinated	2024-03-03	primo-injection	0	0	1.043900013	0.959555133
4	NP	competition	CRO23-KIP-218	46	vaccinated	2024-04-09	booster	37	37	1.053200006	0.968103707
4	NP	competition	CRO23-KIP-267	46	vaccinated	2024-04-23	recapture_1	51	51	0.785000026	0.721573709
4	NP	competition	CRO23-KIP-316	46	vaccinated	2024-05-07	recapture_2	65	66	0.944999993	0.868646022
4	NP	competition	CRO23-KIP-365	46	vaccinated	2024-05-29	recapture_3	87	86	1.0273	0.944296366
4	NP	competition	CRO23-KIP-414	46	vaccinated	2024-08-13	recapture_4	163	164	0.978699982	0.899623125
4	NP	competition	CRO24-KIP-014	46	vaccinated	2024-11-04	recapture_5	246	252	0.714900017	0.65713763
3	NP	competition	CRO23-KIP-169	47	vaccinated	2024-03-03	primo-injection	0	0	1.029299974	0.862638268
4	NP	competition	CRO23-KIP-219	47	vaccinated	2024-04-09	booster	37	37	0.833500028	0.766155015
3	NP	competition	CRO23-KIP-268	47	vaccinated	2024-04-23	recapture_1	51	51	1.052600026	0.882165633
4	NP	competition	CRO23-KIP-317	47	vaccinated	2024-05-07	recapture_2	65	66	1.004699945	0.923522347
4	NP	competition	CRO23-KIP-415	47	vaccinated	2024-08-13	recapture_4	163	164	1.076099992	0.989153423
4	NP	competition	CRO24-KIP-036	47	vaccinated	2024-11-10	recapture_5	252	252	1.059800029	0.974170462
3	NP	competition	CRO23-KIP-170	48	vaccinated	2024-03-03	primo-injection	0	0	0.992699981	0.831964455
3	NP	competition	CRO23-KIP-220	48	vaccinated	2024-04-09	booster	37	37	1.084800005	0.909151871
3	NP	competition	CRO23-KIP-269	48	vaccinated	2024-04-23	recapture_1	51	51	1.193600059	1.000335289
3	NP	competition	CRO23-KIP-318	48	vaccinated	2024-05-07	recapture_2	65	66	1.121299982	0.939741862
3	NP	competition	CRO23-KIP-367	48	vaccinated	2024-05-29	recapture_3	87	86	0.933499992	0.782349982
3	NP	competition	CRO23-KIP-416	48	vaccinated	2024-08-13	recapture_4	163	164	1.034100056	0.866661132
3	NP	competition	CRO23-KIP-171	49	vaccinated	2024-03-03	primo-injection	0	0	1.114099979	0.933707666
4	NP	competition	CRO23-KIP-221	49	vaccinated	2024-04-09	booster	37	37	0.953400016	0.876367341
3	NP	competition	CRO23-KIP-270	49	vaccinated	2024-04-23	recapture_1	51	51	1.104099989	0.925326849
4	NP	competition	CRO23-KIP-319	49	vaccinated	2024-05-07	recapture_2	65	66	1.000399947	0.919569779
4	NP	competition	CRO23-KIP-368	49	vaccinated	2024-05-29	recapture_3	87	86	0.893999994	0.821766714
4	NP	competition	CRO23-KIP-172	50	vaccinated	2024-03-03	primo-injection	0	0	0.872699976	0.802187692
4	NP	competition	CRO23-KIP-222	50	vaccinated	2024-04-09	booster	37	37	1.003399968	0.922327405
4	NP	competition	CRO23-KIP-271	50	vaccinated	2024-04-23	recapture_1	51	51	1.050500035	0.965621888
4	NP	competition	CRO23-KIP-320	50	vaccinated	2024-05-07	recapture_2	65	66	0.72240001	0.66403164
4	NP	competition	CRO23-KIP-369	50	vaccinated	2024-05-29	recapture_3	87	86	1.056499958	0.97113703
4	NP	competition	CRO23-KIP-417	50	vaccinated	2024-08-13	recapture_4	163	164	1.042899966	0.958635888
4	NP	competition	CRO24-KIP-039	50	vaccinated	2024-11-10	recapture_5	252	252	1.080899954	0.993565558
