# Supplementary material for: Vaccination against H5 HP avian influenza virus leads to persistent immune response in wild king penguins
Source: Nat Commun. 2026 Feb 9;17:1395. doi: 10.1038/s41467-026-69094-9 (PMC12886961; doi:10.1038/s41467-026-69094-9)
Supplement: Supplementary file 4 — Supplementary Data 2 [file 41467_2026_69094_MOESM4_ESM.xlsx]

## Sheet: vaccination_H5_body_mass_csv
site	colony	field_season	species	stage	approx_chick_age	date_capture	id_sample	id_bird	group	sampling_point	days_since_primo_injection	categorical_days	tarsus_length_mm	wing_length_mm	body_mass_kg
crozet	baie_du_marin	2024	king_penguin	juvenile	45	2024-02-29	CRO23-KIP-123	1	control	primo-injection	0	0	160	245	3.502
crozet	baie_du_marin	2024	king_penguin	juvenile	45	2024-02-29	CRO23-KIP-124	2	control	primo-injection	0	0	152	214	3.668
crozet	baie_du_marin	2024	king_penguin	juvenile	45	2024-02-29	CRO23-KIP-125	3	control	primo-injection	0	0	152	230	5.104
crozet	baie_du_marin	2024	king_penguin	juvenile	45	2024-02-29	CRO23-KIP-126	4	control	primo-injection	0	0	146	220	4.134
crozet	baie_du_marin	2024	king_penguin	juvenile	45	2024-02-29	CRO23-KIP-127	5	control	primo-injection	0	0	138	205	4.824
crozet	baie_du_marin	2024	king_penguin	juvenile	45	2024-02-29	CRO23-KIP-128	6	control	primo-injection	0	0	159	238	5.098
crozet	baie_du_marin	2024	king_penguin	juvenile	45	2024-02-29	CRO23-KIP-129	7	control	primo-injection	0	0	159	242	5.462
crozet	baie_du_marin	2024	king_penguin	juvenile	45	2024-02-29	CRO23-KIP-130	8	control	primo-injection	0	0	155	243	5.058
crozet	baie_du_marin	2024	king_penguin	juvenile	45	2024-02-29	CRO23-KIP-131	9	control	primo-injection	0	0	157	227	3.978
crozet	baie_du_marin	2024	king_penguin	juvenile	45	2024-02-29	CRO23-KIP-132	10	control	primo-injection	0	0	147	221	5.292
crozet	baie_du_marin	2024	king_penguin	juvenile	45	2024-03-01	CRO23-KIP-133	11	vaccinated	primo-injection	0	0	150	210	3.616
crozet	baie_du_marin	2024	king_penguin	juvenile	45	2024-03-01	CRO23-KIP-134	12	vaccinated	primo-injection	0	0	141	195	3.738
crozet	baie_du_marin	2024	king_penguin	juvenile	45	2024-03-01	CRO23-KIP-135	13	vaccinated	primo-injection	0	0	155	217	3.51
crozet	baie_du_marin	2024	king_penguin	juvenile	45	2024-03-01	CRO23-KIP-136	14	vaccinated	primo-injection	0	0	136	165	3.464
crozet	baie_du_marin	2024	king_penguin	juvenile	45	2024-03-01	CRO23-KIP-137	15	vaccinated	primo-injection	0	0	159	224	3.168
crozet	baie_du_marin	2024	king_penguin	juvenile	45	2024-03-01	CRO23-KIP-138	16	vaccinated	primo-injection	0	0	160	247	5.916
crozet	baie_du_marin	2024	king_penguin	juvenile	45	2024-03-01	CRO23-KIP-139	17	vaccinated	primo-injection	0	0	160	227	6.038
crozet	baie_du_marin	2024	king_penguin	juvenile	45	2024-03-01	CRO23-KIP-140	18	vaccinated	primo-injection	0	0	139	200	2.718
crozet	baie_du_marin	2024	king_penguin	juvenile	45	2024-03-01	CRO23-KIP-141	19	vaccinated	primo-injection	0	0	151	223	5.19
crozet	baie_du_marin	2024	king_penguin	juvenile	45	2024-03-01	CRO23-KIP-142	20	vaccinated	primo-injection	0	0	152	223	5.814
crozet	baie_du_marin	2024	king_penguin	juvenile	45	2024-03-01	CRO23-KIP-143	21	vaccinated	primo-injection	0	0	151	195	3.196
crozet	baie_du_marin	2024	king_penguin	juvenile	45	2024-03-01	CRO23-KIP-144	22	vaccinated	primo-injection	0	0	148	226	3.95
crozet	baie_du_marin	2024	king_penguin	juvenile	45	2024-03-01	CRO23-KIP-145	23	vaccinated	primo-injection	0	0	158	250	4.97
crozet	baie_du_marin	2024	king_penguin	juvenile	45	2024-03-01	CRO23-KIP-146	24	vaccinated	primo-injection	0	0	160	243	5.794
crozet	baie_du_marin	2024	king_penguin	juvenile	45	2024-03-01	CRO23-KIP-147	25	vaccinated	primo-injection	0	0	156	239	3.542
crozet	baie_du_marin	2024	king_penguin	juvenile	45	2024-03-02	CRO23-KIP-148	26	control	primo-injection	0	0	144	166	3.588
crozet	baie_du_marin	2024	king_penguin	juvenile	45	2024-03-02	CRO23-KIP-149	27	control	primo-injection	0	0	147	225	3.958
crozet	baie_du_marin	2024	king_penguin	juvenile	45	2024-03-02	CRO23-KIP-150	28	control	primo-injection	0	0	156	263	5.99
crozet	baie_du_marin	2024	king_penguin	juvenile	45	2024-03-02	CRO23-KIP-151	29	control	primo-injection	0	0	157	218	3.756
crozet	baie_du_marin	2024	king_penguin	juvenile	45	2024-03-02	CRO23-KIP-152	30	control	primo-injection	0	0	150	199	4.684
crozet	baie_du_marin	2024	king_penguin	juvenile	45	2024-03-02	CRO23-KIP-153	31	control	primo-injection	0	0	144	190	4.118
crozet	baie_du_marin	2024	king_penguin	juvenile	45	2024-03-02	CRO23-KIP-154	32	control	primo-injection	0	0	148	210	3.896
crozet	baie_du_marin	2024	king_penguin	juvenile	45	2024-03-02	CRO23-KIP-155	33	control	primo-injection	0	0	149	215	3.94
crozet	baie_du_marin	2024	king_penguin	juvenile	45	2024-03-02	CRO23-KIP-156	34	control	primo-injection	0	0	136	159	3.554
crozet	baie_du_marin	2024	king_penguin	juvenile	45	2024-03-02	CRO23-KIP-157	35	control	primo-injection	0	0	140	180	3.565
crozet	baie_du_marin	2024	king_penguin	juvenile	45	2024-03-03	CRO23-KIP-158	36	vaccinated	primo-injection	0	0	160	252	5.634
crozet	baie_du_marin	2024	king_penguin	juvenile	45	2024-03-03	CRO23-KIP-159	37	vaccinated	primo-injection	0	0	157	228	5.162
crozet	baie_du_marin	2024	king_penguin	juvenile	45	2024-03-03	CRO23-KIP-160	38	vaccinated	primo-injection	0	0	152	216	4
crozet	baie_du_marin	2024	king_penguin	juvenile	45	2024-03-03	CRO23-KIP-161	39	vaccinated	primo-injection	0	0	164	252	5.514
crozet	baie_du_marin	2024	king_penguin	juvenile	45	2024-03-03	CRO23-KIP-162	40	vaccinated	primo-injection	0	0	138	198	3.322
crozet	baie_du_marin	2024	king_penguin	juvenile	45	2024-03-03	CRO23-KIP-163	41	vaccinated	primo-injection	0	0	139	192	3.508
crozet	baie_du_marin	2024	king_penguin	juvenile	45	2024-03-03	CRO23-KIP-164	42	vaccinated	primo-injection	0	0	156	224	5.85
crozet	baie_du_marin	2024	king_penguin	juvenile	45	2024-03-03	CRO23-KIP-165	43	vaccinated	primo-injection	0	0	150	214	3.852
crozet	baie_du_marin	2024	king_penguin	juvenile	45	2024-03-03	CRO23-KIP-166	44	vaccinated	primo-injection	0	0	151	214	3.272
crozet	baie_du_marin	2024	king_penguin	juvenile	45	2024-03-03	CRO23-KIP-167	45	vaccinated	primo-injection	0	0	148	197	2.806
crozet	baie_du_marin	2024	king_penguin	juvenile	45	2024-03-03	CRO23-KIP-168	46	vaccinated	primo-injection	0	0	156	239	5.308
crozet	baie_du_marin	2024	king_penguin	juvenile	45	2024-03-03	CRO23-KIP-169	47	vaccinated	primo-injection	0	0	146	194	4.758
crozet	baie_du_marin	2024	king_penguin	juvenile	45	2024-03-03	CRO23-KIP-170	48	vaccinated	primo-injection	0	0	144	221	5.066
crozet	baie_du_marin	2024	king_penguin	juvenile	45	2024-03-03	CRO23-KIP-171	49	vaccinated	primo-injection	0	0	149	201	4.328
crozet	baie_du_marin	2024	king_penguin	juvenile	45	2024-03-03	CRO23-KIP-172	50	vaccinated	primo-injection	0	0	154	237	4.676
crozet	baie_du_marin	2024	king_penguin	juvenile	80	2024-04-07	CRO23-KIP-183	11	vaccinated	booster	37	37	169	304	7.372
crozet	baie_du_marin	2024	king_penguin	juvenile	80	2024-04-07	CRO23-KIP-184	12	vaccinated	booster	37	37	174	274	5.932
crozet	baie_du_marin	2024	king_penguin	juvenile	80	2024-04-07	CRO23-KIP-185	13	vaccinated	booster	37	37	170	304	8.948
crozet	baie_du_marin	2024	king_penguin	juvenile	80	2024-04-07	CRO23-KIP-186	14	vaccinated	booster	37	37	163	284	7.232
crozet	baie_du_marin	2024	king_penguin	juvenile	80	2024-04-07	CRO23-KIP-187	15	vaccinated	booster	37	37	171	302	7.206
crozet	baie_du_marin	2024	king_penguin	juvenile	80	2024-04-07	CRO23-KIP-188	16	vaccinated	booster	37	37	161	305	9.33
crozet	baie_du_marin	2024	king_penguin	juvenile	80	2024-04-07	CRO23-KIP-189	17	vaccinated	booster	37	37	170	296	7.176
crozet	baie_du_marin	2024	king_penguin	juvenile	80	2024-04-07	CRO23-KIP-190	18	vaccinated	booster	37	37	157	265	4.974
crozet	baie_du_marin	2024	king_penguin	juvenile	80	2024-04-07	CRO23-KIP-191	19	vaccinated	booster	37	37	165	290	7.202
crozet	baie_du_marin	2024	king_penguin	juvenile	80	2024-04-07	CRO23-KIP-192	20	vaccinated	booster	37	37	167	293	7.182
crozet	baie_du_marin	2024	king_penguin	juvenile	80	2024-04-07	CRO23-KIP-193	21	vaccinated	booster	37	37	164	272	5.688
crozet	baie_du_marin	2024	king_penguin	juvenile	80	2024-04-07	CRO23-KIP-194	22	vaccinated	booster	37	37	159	287	7.234
crozet	baie_du_marin	2024	king_penguin	juvenile	80	2024-04-07	CRO23-KIP-195	23	vaccinated	booster	37	37	166	299	7.206
crozet	baie_du_marin	2024	king_penguin	juvenile	80	2024-04-07	CRO23-KIP-196	24	vaccinated	booster	37	37	171	299	8.184
crozet	baie_du_marin	2024	king_penguin	juvenile	80	2024-04-07	CRO23-KIP-197	25	vaccinated	booster	37	37	173	312	9.876
crozet	baie_du_marin	2024	king_penguin	juvenile	80	2024-04-09	CRO23-KIP-208	36	vaccinated	booster	37	37	166	304	8.698
crozet	baie_du_marin	2024	king_penguin	juvenile	80	2024-04-09	CRO23-KIP-209	37	vaccinated	booster	37	37	169	302	6.758
crozet	baie_du_marin	2024	king_penguin	juvenile	80	2024-04-09	CRO23-KIP-210	38	vaccinated	booster	37	37	156	285	5.748
crozet	baie_du_marin	2024	king_penguin	juvenile	80	2024-04-09	CRO23-KIP-211	39	vaccinated	booster	37	37	175	315	9.206
crozet	baie_du_marin	2024	king_penguin	juvenile	80	2024-04-09	CRO23-KIP-212	40	vaccinated	booster	37	37	157	277	6.548
crozet	baie_du_marin	2024	king_penguin	juvenile	80	2024-04-09	CRO23-KIP-213	41	vaccinated	booster	37	37	157	270	6.964
crozet	baie_du_marin	2024	king_penguin	juvenile	80	2024-04-09	CRO23-KIP-214	42	vaccinated	booster	37	37	169	305	6.68
crozet	baie_du_marin	2024	king_penguin	juvenile	80	2024-04-09	CRO23-KIP-215	43	vaccinated	booster	37	37	165	284	6.098
crozet	baie_du_marin	2024	king_penguin	juvenile	80	2024-04-09	CRO23-KIP-216	44	vaccinated	booster	37	37	165	284	5.472
crozet	baie_du_marin	2024	king_penguin	juvenile	80	2024-04-09	CRO23-KIP-217	45	vaccinated	booster	37	37	165	297	6.016
crozet	baie_du_marin	2024	king_penguin	juvenile	80	2024-04-09	CRO23-KIP-218	46	vaccinated	booster	37	37	163	280	7.288
crozet	baie_du_marin	2024	king_penguin	juvenile	80	2024-04-09	CRO23-KIP-219	47	vaccinated	booster	37	37	161	279	7.388
crozet	baie_du_marin	2024	king_penguin	juvenile	80	2024-04-09	CRO23-KIP-220	48	vaccinated	booster	37	37	158	284	6.544
crozet	baie_du_marin	2024	king_penguin	juvenile	80	2024-04-09	CRO23-KIP-221	49	vaccinated	booster	37	37	164	275	6.912
crozet	baie_du_marin	2024	king_penguin	juvenile	80	2024-04-09	CRO23-KIP-222	50	vaccinated	booster	37	37	167	304	7.926
crozet	baie_du_marin	2024	king_penguin	juvenile	80	2024-04-07	CRO23-KIP-173	1	control	booster	38	37	174	305	8.116
crozet	baie_du_marin	2024	king_penguin	juvenile	80	2024-04-07	CRO23-KIP-174	2	control	booster	38	37	173	295	5.944
crozet	baie_du_marin	2024	king_penguin	juvenile	80	2024-04-07	CRO23-KIP-175	3	control	booster	38	37	160	289	6.352
crozet	baie_du_marin	2024	king_penguin	juvenile	80	2024-04-07	CRO23-KIP-177	5	control	booster	38	37	156	275	6.206
crozet	baie_du_marin	2024	king_penguin	juvenile	80	2024-04-07	CRO23-KIP-178	6	control	booster	38	37	173	306	9.12
crozet	baie_du_marin	2024	king_penguin	juvenile	80	2024-04-07	CRO23-KIP-179	7	control	booster	38	37	171	302	8.942
crozet	baie_du_marin	2024	king_penguin	juvenile	80	2024-04-07	CRO23-KIP-180	8	control	booster	38	37	165	301	7.556
crozet	baie_du_marin	2024	king_penguin	juvenile	80	2024-04-07	CRO23-KIP-181	9	control	booster	38	37	167	314	7.014
crozet	baie_du_marin	2024	king_penguin	juvenile	80	2024-04-07	CRO23-KIP-182	10	control	booster	38	37	160	284	6.838
crozet	baie_du_marin	2024	king_penguin	juvenile	80	2024-04-09	CRO23-KIP-198	26	control	booster	38	37	164	265	6.216
crozet	baie_du_marin	2024	king_penguin	juvenile	80	2024-04-09	CRO23-KIP-199	27	control	booster	38	37	154	282	5.554
crozet	baie_du_marin	2024	king_penguin	juvenile	80	2024-04-09	CRO23-KIP-200	28	control	booster	38	37	165	301	7.186
crozet	baie_du_marin	2024	king_penguin	juvenile	80	2024-04-09	CRO23-KIP-201	29	control	booster	38	37	169	288	6.348
crozet	baie_du_marin	2024	king_penguin	juvenile	80	2024-04-09	CRO23-KIP-202	30	control	booster	38	37	160	296	7.074
crozet	baie_du_marin	2024	king_penguin	juvenile	80	2024-04-09	CRO23-KIP-203	31	control	booster	38	37	160	274	5.808
crozet	baie_du_marin	2024	king_penguin	juvenile	80	2024-04-09	CRO23-KIP-204	32	control	booster	38	37	168	310	8.878
crozet	baie_du_marin	2024	king_penguin	juvenile	80	2024-04-09	CRO23-KIP-205	33	control	booster	38	37	165	285	6.792
crozet	baie_du_marin	2024	king_penguin	juvenile	80	2024-04-09	CRO23-KIP-206	34	control	booster	38	37	160	264	4.894
crozet	baie_du_marin	2024	king_penguin	juvenile	80	2024-04-09	CRO23-KIP-207	35	control	booster	38	37	159	281	6.58
crozet	baie_du_marin	2024	king_penguin	juvenile	95	2024-04-21	CRO23-KIP-232	11	vaccinated	recapture_1	51	51	169	304	6.594
crozet	baie_du_marin	2024	king_penguin	juvenile	95	2024-04-21	CRO23-KIP-233	12	vaccinated	recapture_1	51	51	153	276	5.672
crozet	baie_du_marin	2024	king_penguin	juvenile	95	2024-04-21	CRO23-KIP-234	13	vaccinated	recapture_1	51	51	173	314	8.336
crozet	baie_du_marin	2024	king_penguin	juvenile	95	2024-04-21	CRO23-KIP-235	14	vaccinated	recapture_1	51	51	167	299	6.28
crozet	baie_du_marin	2024	king_penguin	juvenile	95	2024-04-21	CRO23-KIP-236	15	vaccinated	recapture_1	51	51	174	298	7.908
crozet	baie_du_marin	2024	king_penguin	juvenile	95	2024-04-21	CRO23-KIP-237	16	vaccinated	recapture_1	51	51	169	310	8.176
crozet	baie_du_marin	2024	king_penguin	juvenile	95	2024-04-21	CRO23-KIP-238	17	vaccinated	recapture_1	51	51	173	309	8.95
crozet	baie_du_marin	2024	king_penguin	juvenile	95	2024-04-21	CRO23-KIP-239	18	vaccinated	recapture_1	51	51	154	270	5.706
crozet	baie_du_marin	2024	king_penguin	juvenile	95	2024-04-21	CRO23-KIP-240	19	vaccinated	recapture_1	51	51	165	297	7.412
crozet	baie_du_marin	2024	king_penguin	juvenile	95	2024-04-21	CRO23-KIP-241	20	vaccinated	recapture_1	51	51	172	301	7.198
crozet	baie_du_marin	2024	king_penguin	juvenile	95	2024-04-21	CRO23-KIP-242	21	vaccinated	recapture_1	51	51	167	283	6.034
crozet	baie_du_marin	2024	king_penguin	juvenile	95	2024-04-21	CRO23-KIP-243	22	vaccinated	recapture_1	51	51	160	295	6.716
crozet	baie_du_marin	2024	king_penguin	juvenile	95	2024-04-21	CRO23-KIP-244	23	vaccinated	recapture_1	51	51	165	306	7.014
crozet	baie_du_marin	2024	king_penguin	juvenile	95	2024-04-21	CRO23-KIP-245	24	vaccinated	recapture_1	51	51	171	309	7.062
crozet	baie_du_marin	2024	king_penguin	juvenile	95	2024-04-21	CRO23-KIP-246	25	vaccinated	recapture_1	51	51	172	318	7.45
crozet	baie_du_marin	2024	king_penguin	juvenile	95	2024-04-23	CRO23-KIP-257	36	vaccinated	recapture_1	51	51	166	307	9.132
crozet	baie_du_marin	2024	king_penguin	juvenile	95	2024-04-23	CRO23-KIP-258	37	vaccinated	recapture_1	51	51	169	320	8.324
crozet	baie_du_marin	2024	king_penguin	juvenile	95	2024-04-23	CRO23-KIP-259	38	vaccinated	recapture_1	51	51	158	287	6.006
crozet	baie_du_marin	2024	king_penguin	juvenile	95	2024-04-23	CRO23-KIP-260	39	vaccinated	recapture_1	51	51	175	315	9.192
crozet	baie_du_marin	2024	king_penguin	juvenile	95	2024-04-23	CRO23-KIP-261	40	vaccinated	recapture_1	51	51	153	277	6.738
crozet	baie_du_marin	2024	king_penguin	juvenile	95	2024-04-23	CRO23-KIP-262	41	vaccinated	recapture_1	51	51	150	274	6.886
crozet	baie_du_marin	2024	king_penguin	juvenile	95	2024-04-23	CRO23-KIP-263	42	vaccinated	recapture_1	51	51	169	309	7.322
crozet	baie_du_marin	2024	king_penguin	juvenile	95	2024-04-23	CRO23-KIP-264	43	vaccinated	recapture_1	51	51	162	285	5.704
crozet	baie_du_marin	2024	king_penguin	juvenile	95	2024-04-23	CRO23-KIP-265	44	vaccinated	recapture_1	51	51	161	289	5.966
crozet	baie_du_marin	2024	king_penguin	juvenile	95	2024-04-23	CRO23-KIP-266	45	vaccinated	recapture_1	51	51	164	303	5.472
crozet	baie_du_marin	2024	king_penguin	juvenile	95	2024-04-23	CRO23-KIP-267	46	vaccinated	recapture_1	51	51	162	283	7.176
crozet	baie_du_marin	2024	king_penguin	juvenile	95	2024-04-23	CRO23-KIP-268	47	vaccinated	recapture_1	51	51	160	284	7.06
crozet	baie_du_marin	2024	king_penguin	juvenile	95	2024-04-23	CRO23-KIP-269	48	vaccinated	recapture_1	51	51	154	286	5.588
crozet	baie_du_marin	2024	king_penguin	juvenile	95	2024-04-23	CRO23-KIP-270	49	vaccinated	recapture_1	51	51	161	275	5.514
crozet	baie_du_marin	2024	king_penguin	juvenile	95	2024-04-23	CRO23-KIP-271	50	vaccinated	recapture_1	51	51	167	304	7.536
crozet	baie_du_marin	2024	king_penguin	juvenile	95	2024-04-21	CRO23-KIP-223	1	control	recapture_1	52	51	175	315	6.888
crozet	baie_du_marin	2024	king_penguin	juvenile	95	2024-04-21	CRO23-KIP-224	2	control	recapture_1	52	51	168	304	5.796
crozet	baie_du_marin	2024	king_penguin	juvenile	95	2024-04-21	CRO23-KIP-225	3	control	recapture_1	52	51	163	295	6.752
crozet	baie_du_marin	2024	king_penguin	juvenile	95	2024-04-21	CRO23-KIP-226	5	control	recapture_1	52	51	160	290	6.06
crozet	baie_du_marin	2024	king_penguin	juvenile	95	2024-04-21	CRO23-KIP-227	6	control	recapture_1	52	51	173	312	8.922
crozet	baie_du_marin	2024	king_penguin	juvenile	95	2024-04-21	CRO23-KIP-228	7	control	recapture_1	52	51	166	304	9.22
crozet	baie_du_marin	2024	king_penguin	juvenile	95	2024-04-21	CRO23-KIP-229	8	control	recapture_1	52	51	166	304	8.348
crozet	baie_du_marin	2024	king_penguin	juvenile	95	2024-04-21	CRO23-KIP-230	9	control	recapture_1	52	51	173	320	6.92
crozet	baie_du_marin	2024	king_penguin	juvenile	95	2024-04-21	CRO23-KIP-231	10	control	recapture_1	52	51	162	287	7.944
crozet	baie_du_marin	2024	king_penguin	juvenile	95	2024-04-23	CRO23-KIP-247	26	control	recapture_1	52	51	162	276	5.982
crozet	baie_du_marin	2024	king_penguin	juvenile	95	2024-04-23	CRO23-KIP-248	27	control	recapture_1	52	51	154	285	6.646
crozet	baie_du_marin	2024	king_penguin	juvenile	95	2024-04-23	CRO23-KIP-249	28	control	recapture_1	52	51	164	303	7.004
crozet	baie_du_marin	2024	king_penguin	juvenile	95	2024-04-23	CRO23-KIP-250	29	control	recapture_1	52	51	169	294	6.784
crozet	baie_du_marin	2024	king_penguin	juvenile	95	2024-04-23	CRO23-KIP-251	30	control	recapture_1	52	51	164	295	7.626
crozet	baie_du_marin	2024	king_penguin	juvenile	95	2024-04-23	CRO23-KIP-252	31	control	recapture_1	52	51	161	281	5.532
crozet	baie_du_marin	2024	king_penguin	juvenile	95	2024-04-23	CRO23-KIP-253	32	control	recapture_1	52	51	166	317	7.672
crozet	baie_du_marin	2024	king_penguin	juvenile	95	2024-04-23	CRO23-KIP-254	33	control	recapture_1	52	51	164	292	6.632
crozet	baie_du_marin	2024	king_penguin	juvenile	95	2024-04-23	CRO23-KIP-255	34	control	recapture_1	52	51	154	272	5.86
crozet	baie_du_marin	2024	king_penguin	juvenile	95	2024-04-23	CRO23-KIP-256	35	control	recapture_1	52	51	160	285	7.224
crozet	baie_du_marin	2024	king_penguin	juvenile	110	2024-05-07	CRO23-KIP-306	36	vaccinated	recapture_2	65	66	165	307	7.874
crozet	baie_du_marin	2024	king_penguin	juvenile	110	2024-05-07	CRO23-KIP-307	37	vaccinated	recapture_2	65	66	168	318	7.7
crozet	baie_du_marin	2024	king_penguin	juvenile	110	2024-05-07	CRO23-KIP-308	38	vaccinated	recapture_2	65	66	156	292	5.256
crozet	baie_du_marin	2024	king_penguin	juvenile	110	2024-05-07	CRO23-KIP-309	39	vaccinated	recapture_2	65	66	173	318	9.958
crozet	baie_du_marin	2024	king_penguin	juvenile	110	2024-05-07	CRO23-KIP-310	40	vaccinated	recapture_2	65	66	152	281	5.642
crozet	baie_du_marin	2024	king_penguin	juvenile	110	2024-05-07	CRO23-KIP-311	41	vaccinated	recapture_2	65	66	150	280	6.484
crozet	baie_du_marin	2024	king_penguin	juvenile	110	2024-05-07	CRO23-KIP-312	42	vaccinated	recapture_2	65	66	166	310	7.174
crozet	baie_du_marin	2024	king_penguin	juvenile	110	2024-05-07	CRO23-KIP-313	43	vaccinated	recapture_2	65	66	161	293	6.274
crozet	baie_du_marin	2024	king_penguin	juvenile	110	2024-05-07	CRO23-KIP-314	44	vaccinated	recapture_2	65	66	164	293	5.302
crozet	baie_du_marin	2024	king_penguin	juvenile	110	2024-05-07	CRO23-KIP-315	45	vaccinated	recapture_2	65	66	162	298	4.726
crozet	baie_du_marin	2024	king_penguin	juvenile	110	2024-05-07	CRO23-KIP-316	46	vaccinated	recapture_2	65	66	161	289	7.29
crozet	baie_du_marin	2024	king_penguin	juvenile	110	2024-05-07	CRO23-KIP-317	47	vaccinated	recapture_2	65	66	160	291	7.536
crozet	baie_du_marin	2024	king_penguin	juvenile	110	2024-05-07	CRO23-KIP-318	48	vaccinated	recapture_2	65	66	152	285	5.7
crozet	baie_du_marin	2024	king_penguin	juvenile	110	2024-05-07	CRO23-KIP-319	49	vaccinated	recapture_2	65	66	163	278	4.862
crozet	baie_du_marin	2024	king_penguin	juvenile	110	2024-05-07	CRO23-KIP-320	50	vaccinated	recapture_2	65	66	164	308	6.73
crozet	baie_du_marin	2024	king_penguin	juvenile	110	2024-05-06	CRO23-KIP-281	11	vaccinated	recapture_2	66	66	168	307	6.714
crozet	baie_du_marin	2024	king_penguin	juvenile	110	2024-05-06	CRO23-KIP-282	12	vaccinated	recapture_2	66	66	154	284	7.23
crozet	baie_du_marin	2024	king_penguin	juvenile	110	2024-05-06	CRO23-KIP-283	13	vaccinated	recapture_2	66	66	171	320	7.996
crozet	baie_du_marin	2024	king_penguin	juvenile	110	2024-05-06	CRO23-KIP-284	14	vaccinated	recapture_2	66	66	163	305	6.48
crozet	baie_du_marin	2024	king_penguin	juvenile	110	2024-05-06	CRO23-KIP-285	15	vaccinated	recapture_2	66	66	172	310	6.464
crozet	baie_du_marin	2024	king_penguin	juvenile	110	2024-05-06	CRO23-KIP-286	16	vaccinated	recapture_2	66	66	166	311	8.56
crozet	baie_du_marin	2024	king_penguin	juvenile	110	2024-05-06	CRO23-KIP-287	17	vaccinated	recapture_2	66	66	171	309	6.786
crozet	baie_du_marin	2024	king_penguin	juvenile	110	2024-05-06	CRO23-KIP-288	18	vaccinated	recapture_2	66	66	154	274	5.402
crozet	baie_du_marin	2024	king_penguin	juvenile	110	2024-05-06	CRO23-KIP-289	19	vaccinated	recapture_2	66	66	163	296	7.304
crozet	baie_du_marin	2024	king_penguin	juvenile	110	2024-05-06	CRO23-KIP-290	20	vaccinated	recapture_2	66	66	166	313	6.352
crozet	baie_du_marin	2024	king_penguin	juvenile	110	2024-05-06	CRO23-KIP-291	21	vaccinated	recapture_2	66	66	165	286	5.224
crozet	baie_du_marin	2024	king_penguin	juvenile	110	2024-05-06	CRO23-KIP-292	22	vaccinated	recapture_2	66	66	158	296	5.786
crozet	baie_du_marin	2024	king_penguin	juvenile	110	2024-05-06	CRO23-KIP-293	23	vaccinated	recapture_2	66	66	166	307	7.89
crozet	baie_du_marin	2024	king_penguin	juvenile	110	2024-05-06	CRO23-KIP-294	24	vaccinated	recapture_2	66	66	170	312	8.914
crozet	baie_du_marin	2024	king_penguin	juvenile	110	2024-05-06	CRO23-KIP-295	25	vaccinated	recapture_2	66	66	172	319	6.638
crozet	baie_du_marin	2024	king_penguin	juvenile	110	2024-05-07	CRO23-KIP-296	26	control	recapture_2	66	66	163	279	5.164
crozet	baie_du_marin	2024	king_penguin	juvenile	110	2024-05-07	CRO23-KIP-297	27	control	recapture_2	66	66	154	291	6.91
crozet	baie_du_marin	2024	king_penguin	juvenile	110	2024-05-07	CRO23-KIP-298	28	control	recapture_2	66	66	160	301	6.882
crozet	baie_du_marin	2024	king_penguin	juvenile	110	2024-05-07	CRO23-KIP-299	29	control	recapture_2	66	66	167	297	6.314
crozet	baie_du_marin	2024	king_penguin	juvenile	110	2024-05-07	CRO23-KIP-300	30	control	recapture_2	66	66	162	304	7.71
crozet	baie_du_marin	2024	king_penguin	juvenile	110	2024-05-07	CRO23-KIP-301	31	control	recapture_2	66	66	157	281	4.934
crozet	baie_du_marin	2024	king_penguin	juvenile	110	2024-05-07	CRO23-KIP-302	32	control	recapture_2	66	66	166	313	8.012
crozet	baie_du_marin	2024	king_penguin	juvenile	110	2024-05-07	CRO23-KIP-303	33	control	recapture_2	66	66	162	290	5.686
crozet	baie_du_marin	2024	king_penguin	juvenile	110	2024-05-07	CRO23-KIP-304	34	control	recapture_2	66	66	157	271	5.638
crozet	baie_du_marin	2024	king_penguin	juvenile	110	2024-05-07	CRO23-KIP-305	35	control	recapture_2	66	66	158	285	5.794
crozet	baie_du_marin	2024	king_penguin	juvenile	110	2024-05-06	CRO23-KIP-272	1	control	recapture_2	67	66	173	315	8.548
crozet	baie_du_marin	2024	king_penguin	juvenile	110	2024-05-06	CRO23-KIP-273	2	control	recapture_2	67	66	169	306	5.478
crozet	baie_du_marin	2024	king_penguin	juvenile	110	2024-05-06	CRO23-KIP-274	3	control	recapture_2	67	66	161	296	6.414
crozet	baie_du_marin	2024	king_penguin	juvenile	110	2024-05-06	CRO23-KIP-275	5	control	recapture_2	67	66	157	291	5.512
crozet	baie_du_marin	2024	king_penguin	juvenile	110	2024-05-06	CRO23-KIP-276	6	control	recapture_2	67	66	170	311	9.384
crozet	baie_du_marin	2024	king_penguin	juvenile	110	2024-05-06	CRO23-KIP-277	7	control	recapture_2	67	66	166	308	8.882
crozet	baie_du_marin	2024	king_penguin	juvenile	110	2024-05-06	CRO23-KIP-278	8	control	recapture_2	67	66	165	309	6.874
crozet	baie_du_marin	2024	king_penguin	juvenile	110	2024-05-06	CRO23-KIP-279	9	control	recapture_2	67	66	173	323	9.188
crozet	baie_du_marin	2024	king_penguin	juvenile	110	2024-05-06	CRO23-KIP-280	10	control	recapture_2	67	66	163	288	7.51
crozet	baie_du_marin	2024	king_penguin	juvenile	130	2024-05-26	CRO23-KIP-330	11	vaccinated	recapture_3	86	86	174	304	6.49
crozet	baie_du_marin	2024	king_penguin	juvenile	130	2024-05-26	CRO23-KIP-331	12	vaccinated	recapture_3	86	86	156	276	4.476
crozet	baie_du_marin	2024	king_penguin	juvenile	130	2024-05-26	CRO23-KIP-332	13	vaccinated	recapture_3	86	86	176	313	7.938
crozet	baie_du_marin	2024	king_penguin	juvenile	130	2024-05-26	CRO23-KIP-333	14	vaccinated	recapture_3	86	86	167	304	7.468
crozet	baie_du_marin	2024	king_penguin	juvenile	130	2024-05-26	CRO23-KIP-334	15	vaccinated	recapture_3	86	86	176	305	5.688
crozet	baie_du_marin	2024	king_penguin	juvenile	130	2024-05-26	CRO23-KIP-335	16	vaccinated	recapture_3	86	86	177	309	7.766
crozet	baie_du_marin	2024	king_penguin	juvenile	130	2024-05-26	CRO23-KIP-336	17	vaccinated	recapture_3	86	86	173	309	6.882
crozet	baie_du_marin	2024	king_penguin	juvenile	130	2024-05-26	CRO23-KIP-337	18	vaccinated	recapture_3	86	86	158	274	4.828
crozet	baie_du_marin	2024	king_penguin	juvenile	130	2024-05-26	CRO23-KIP-338	19	vaccinated	recapture_3	86	86	164	297	7.624
crozet	baie_du_marin	2024	king_penguin	juvenile	130	2024-05-26	CRO23-KIP-339	20	vaccinated	recapture_3	86	86	166	303	6.318
crozet	baie_du_marin	2024	king_penguin	juvenile	130	2024-05-26	CRO23-KIP-340	21	vaccinated	recapture_3	86	86	170	284	6.258
crozet	baie_du_marin	2024	king_penguin	juvenile	130	2024-05-26	CRO23-KIP-341	22	vaccinated	recapture_3	86	86	160	290	5.916
crozet	baie_du_marin	2024	king_penguin	juvenile	130	2024-05-26	CRO23-KIP-342	23	vaccinated	recapture_3	86	86	169	299	7.774
crozet	baie_du_marin	2024	king_penguin	juvenile	130	2024-05-26	CRO23-KIP-343	24	vaccinated	recapture_3	86	86	175	305	7.954
crozet	baie_du_marin	2024	king_penguin	juvenile	130	2024-05-26	CRO23-KIP-344	25	vaccinated	recapture_3	86	86	175	318	7.366
crozet	baie_du_marin	2024	king_penguin	juvenile	130	2024-05-26	CRO23-KIP-321	1	control	recapture_3	87	86	177	313	6.676
crozet	baie_du_marin	2024	king_penguin	juvenile	130	2024-05-26	CRO23-KIP-322	2	control	recapture_3	87	86	171	300	5.578
crozet	baie_du_marin	2024	king_penguin	juvenile	130	2024-05-26	CRO23-KIP-323	3	control	recapture_3	87	86	165	295	5.962
crozet	baie_du_marin	2024	king_penguin	juvenile	130	2024-05-26	CRO23-KIP-324	5	control	recapture_3	87	86	159	285	4.712
crozet	baie_du_marin	2024	king_penguin	juvenile	130	2024-05-26	CRO23-KIP-325	6	control	recapture_3	87	86	177	308	8.47
crozet	baie_du_marin	2024	king_penguin	juvenile	130	2024-05-26	CRO23-KIP-326	7	control	recapture_3	87	86	173	301	8.058
crozet	baie_du_marin	2024	king_penguin	juvenile	130	2024-05-26	CRO23-KIP-327	8	control	recapture_3	87	86	166	298	6.042
crozet	baie_du_marin	2024	king_penguin	juvenile	130	2024-05-26	CRO23-KIP-328	9	control	recapture_3	87	86	176	320	7.656
crozet	baie_du_marin	2024	king_penguin	juvenile	130	2024-05-26	CRO23-KIP-329	10	control	recapture_3	87	86	166	285	7.216
crozet	baie_du_marin	2024	king_penguin	juvenile	130	2024-05-29	CRO23-KIP-355	36	vaccinated	recapture_3	87	86	169	311	8.01
crozet	baie_du_marin	2024	king_penguin	juvenile	130	2024-05-29	CRO23-KIP-356	37	vaccinated	recapture_3	87	86	172	314	7.368
crozet	baie_du_marin	2024	king_penguin	juvenile	130	2024-05-29	CRO23-KIP-357	38	vaccinated	recapture_3	87	86	161	291	5.296
crozet	baie_du_marin	2024	king_penguin	juvenile	130	2024-05-29	CRO23-KIP-358	39	vaccinated	recapture_3	87	86	174	320	9.166
crozet	baie_du_marin	2024	king_penguin	juvenile	130	2024-05-29	CRO23-KIP-359	40	vaccinated	recapture_3	87	86	156	285	5.368
crozet	baie_du_marin	2024	king_penguin	juvenile	130	2024-05-29	CRO23-KIP-360	41	vaccinated	recapture_3	87	86	155	280	6.324
crozet	baie_du_marin	2024	king_penguin	juvenile	130	2024-05-29	CRO23-KIP-361	42	vaccinated	recapture_3	87	86	170	314	6.696
crozet	baie_du_marin	2024	king_penguin	juvenile	130	2024-05-29	CRO23-KIP-362	43	vaccinated	recapture_3	87	86	166	296	5.148
crozet	baie_du_marin	2024	king_penguin	juvenile	130	2024-05-29	CRO23-KIP-363	44	vaccinated	recapture_3	87	86	167	292	5.548
crozet	baie_du_marin	2024	king_penguin	juvenile	130	2024-05-29	CRO23-KIP-364	45	vaccinated	recapture_3	87	86	163	299	5.096
crozet	baie_du_marin	2024	king_penguin	juvenile	130	2024-05-29	CRO23-KIP-365	46	vaccinated	recapture_3	87	86	167	288	6.488
crozet	baie_du_marin	2024	king_penguin	juvenile	130	2024-05-29	CRO23-KIP-366	47	vaccinated	recapture_3	87	86	165	288	7.416
crozet	baie_du_marin	2024	king_penguin	juvenile	130	2024-05-29	CRO23-KIP-367	48	vaccinated	recapture_3	87	86	157	290	5.398
crozet	baie_du_marin	2024	king_penguin	juvenile	130	2024-05-29	CRO23-KIP-368	49	vaccinated	recapture_3	87	86	167	286	4.648
crozet	baie_du_marin	2024	king_penguin	juvenile	130	2024-05-29	CRO23-KIP-369	50	vaccinated	recapture_3	87	86	169	304	6.614
crozet	baie_du_marin	2024	king_penguin	juvenile	130	2024-05-29	CRO23-KIP-345	26	control	recapture_3	88	86	166	280	5.776
crozet	baie_du_marin	2024	king_penguin	juvenile	130	2024-05-29	CRO23-KIP-346	27	control	recapture_3	88	86	157	285	5.678
crozet	baie_du_marin	2024	king_penguin	juvenile	130	2024-05-29	CRO23-KIP-347	28	control	recapture_3	88	86	165	304	5.884
crozet	baie_du_marin	2024	king_penguin	juvenile	130	2024-05-29	CRO23-KIP-348	29	control	recapture_3	88	86	171	300	5.422
crozet	baie_du_marin	2024	king_penguin	juvenile	130	2024-05-29	CRO23-KIP-349	30	control	recapture_3	88	86	168	303	6.27
crozet	baie_du_marin	2024	king_penguin	juvenile	130	2024-05-29	CRO23-KIP-350	31	control	recapture_3	88	86	162	281	6.03
crozet	baie_du_marin	2024	king_penguin	juvenile	130	2024-05-29	CRO23-KIP-351	32	control	recapture_3	88	86	170	316	6.132
crozet	baie_du_marin	2024	king_penguin	juvenile	130	2024-05-29	CRO23-KIP-352	33	control	recapture_3	88	86	166	295	5.38
crozet	baie_du_marin	2024	king_penguin	juvenile	130	2024-05-29	CRO23-KIP-353	34	control	recapture_3	88	86	161	278	4.752
crozet	baie_du_marin	2024	king_penguin	juvenile	130	2024-05-29	CRO23-KIP-354	35	control	recapture_3	88	86	162	291	5.008
crozet	baie_du_marin	2024	king_penguin	juvenile	200	2024-08-13	CRO23-KIP-404	36	vaccinated	recapture_4	163	164	165	307	5.618
crozet	baie_du_marin	2024	king_penguin	juvenile	200	2024-08-13	CRO23-KIP-405	37	vaccinated	recapture_4	163	164	170	312	5.482
crozet	baie_du_marin	2024	king_penguin	juvenile	200	2024-08-13	CRO23-KIP-406	38	vaccinated	recapture_4	163	164	157	285	3.15
crozet	baie_du_marin	2024	king_penguin	juvenile	200	2024-08-13	CRO23-KIP-407	39	vaccinated	recapture_4	163	164	172	318	7.722
crozet	baie_du_marin	2024	king_penguin	juvenile	200	2024-08-13	CRO23-KIP-408	40	vaccinated	recapture_4	163	164	156	283	4.008
crozet	baie_du_marin	2024	king_penguin	juvenile	200	2024-08-13	CRO23-KIP-409	41	vaccinated	recapture_4	163	164	156	278	4.076
crozet	baie_du_marin	2024	king_penguin	juvenile	200	2024-08-13	CRO23-KIP-410	42	vaccinated	recapture_4	163	164	171	315	5.25
crozet	baie_du_marin	2024	king_penguin	juvenile	200	2024-08-13	CRO23-KIP-411	43	vaccinated	recapture_4	163	164	163	291	3.938
crozet	baie_du_marin	2024	king_penguin	juvenile	200	2024-08-13	CRO23-KIP-412	44	vaccinated	recapture_4	163	164	164	289	3.948
crozet	baie_du_marin	2024	king_penguin	juvenile	200	2024-08-13	CRO23-KIP-413	45	vaccinated	recapture_4	163	164	163	304	3.602
crozet	baie_du_marin	2024	king_penguin	juvenile	200	2024-08-13	CRO23-KIP-414	46	vaccinated	recapture_4	163	164	159	286	4.524
crozet	baie_du_marin	2024	king_penguin	juvenile	200	2024-08-13	CRO23-KIP-415	47	vaccinated	recapture_4	163	164	158	285	4.7
crozet	baie_du_marin	2024	king_penguin	juvenile	200	2024-08-13	CRO23-KIP-416	48	vaccinated	recapture_4	163	164	154	287	3.206
crozet	baie_du_marin	2024	king_penguin	juvenile	200	2024-08-13	CRO23-KIP-417	50	vaccinated	recapture_4	163	164	165	304	4.158
crozet	baie_du_marin	2024	king_penguin	juvenile	200	2024-08-12	CRO23-KIP-379	11	vaccinated	recapture_4	164	164	167	310	4.522
crozet	baie_du_marin	2024	king_penguin	juvenile	200	2024-08-12	CRO23-KIP-380	12	vaccinated	recapture_4	164	164	153	279	3.3
crozet	baie_du_marin	2024	king_penguin	juvenile	200	2024-08-12	CRO23-KIP-381	13	vaccinated	recapture_4	164	164	173	317	6.538
crozet	baie_du_marin	2024	king_penguin	juvenile	200	2024-08-12	CRO23-KIP-382	14	vaccinated	recapture_4	164	164	161	304	3.976
crozet	baie_du_marin	2024	king_penguin	juvenile	200	2024-08-12	CRO23-KIP-383	15	vaccinated	recapture_4	164	164	168	299	3.898
crozet	baie_du_marin	2024	king_penguin	juvenile	200	2024-08-12	CRO23-KIP-384	16	vaccinated	recapture_4	164	164	167	311	5.558
crozet	baie_du_marin	2024	king_penguin	juvenile	200	2024-08-12	CRO23-KIP-385	17	vaccinated	recapture_4	164	164	172	319	4.594
crozet	baie_du_marin	2024	king_penguin	juvenile	200	2024-08-12	CRO23-KIP-386	18	vaccinated	recapture_4	164	164	150	268	3.344
crozet	baie_du_marin	2024	king_penguin	juvenile	200	2024-08-12	CRO23-KIP-387	19	vaccinated	recapture_4	164	164	162	301	5.59
crozet	baie_du_marin	2024	king_penguin	juvenile	200	2024-08-12	CRO23-KIP-388	20	vaccinated	recapture_4	164	164	165	309	4.194
crozet	baie_du_marin	2024	king_penguin	juvenile	200	2024-08-12	CRO23-KIP-389	21	vaccinated	recapture_4	164	164	164	282	3.284
crozet	baie_du_marin	2024	king_penguin	juvenile	200	2024-08-12	CRO23-KIP-390	22	vaccinated	recapture_4	164	164	158	294	4.688
crozet	baie_du_marin	2024	king_penguin	juvenile	200	2024-08-12	CRO23-KIP-391	23	vaccinated	recapture_4	164	164	162	304	5.99
crozet	baie_du_marin	2024	king_penguin	juvenile	200	2024-08-12	CRO23-KIP-392	24	vaccinated	recapture_4	164	164	166	314	5.966
crozet	baie_du_marin	2024	king_penguin	juvenile	200	2024-08-12	CRO23-KIP-393	25	vaccinated	recapture_4	164	164	172	318	5.888
crozet	baie_du_marin	2024	king_penguin	juvenile	200	2024-08-13	CRO23-KIP-394	26	control	recapture_4	164	164	164	280	4.546
crozet	baie_du_marin	2024	king_penguin	juvenile	200	2024-08-13	CRO23-KIP-395	27	control	recapture_4	164	164	152	287	4.426
crozet	baie_du_marin	2024	king_penguin	juvenile	200	2024-08-13	CRO23-KIP-396	28	control	recapture_4	164	164	161	295	4.552
crozet	baie_du_marin	2024	king_penguin	juvenile	200	2024-08-13	CRO23-KIP-397	29	control	recapture_4	164	164	169	293	3.99
crozet	baie_du_marin	2024	king_penguin	juvenile	200	2024-08-13	CRO23-KIP-398	30	control	recapture_4	164	164	163	296	5.136
crozet	baie_du_marin	2024	king_penguin	juvenile	200	2024-08-13	CRO23-KIP-399	31	control	recapture_4	164	164	157	280	3.382
crozet	baie_du_marin	2024	king_penguin	juvenile	200	2024-08-13	CRO23-KIP-400	32	control	recapture_4	164	164	168	308	3.714
crozet	baie_du_marin	2024	king_penguin	juvenile	200	2024-08-13	CRO23-KIP-401	33	control	recapture_4	164	164	162	286	3.55
crozet	baie_du_marin	2024	king_penguin	juvenile	200	2024-08-13	CRO23-KIP-402	34	control	recapture_4	164	164	159	268	2.604
crozet	baie_du_marin	2024	king_penguin	juvenile	200	2024-08-13	CRO23-KIP-403	35	control	recapture_4	164	164	160	281	3.536
crozet	baie_du_marin	2024	king_penguin	juvenile	200	2024-08-12	CRO23-KIP-370	1	control	recapture_4	165	164	170	304	4.146
crozet	baie_du_marin	2024	king_penguin	juvenile	200	2024-08-12	CRO23-KIP-371	2	control	recapture_4	165	164	168	300	3.718
crozet	baie_du_marin	2024	king_penguin	juvenile	200	2024-08-12	CRO23-KIP-372	3	control	recapture_4	165	164	161	294	4.61
crozet	baie_du_marin	2024	king_penguin	juvenile	200	2024-08-12	CRO23-KIP-373	5	control	recapture_4	165	164	157	293	4.358
crozet	baie_du_marin	2024	king_penguin	juvenile	200	2024-08-12	CRO23-KIP-374	6	control	recapture_4	165	164	171	310	7.136
crozet	baie_du_marin	2024	king_penguin	juvenile	200	2024-08-12	CRO23-KIP-375	7	control	recapture_4	165	164	167	309	5.362
crozet	baie_du_marin	2024	king_penguin	juvenile	200	2024-08-12	CRO23-KIP-376	8	control	recapture_4	165	164	161	304	4.078
crozet	baie_du_marin	2024	king_penguin	juvenile	200	2024-08-12	CRO23-KIP-377	9	control	recapture_4	165	164	172	322	6.248
crozet	baie_du_marin	2024	king_penguin	juvenile	200	2024-08-12	CRO23-KIP-378	10	control	recapture_4	165	164	158	295	5.506
