# Supplementary material for: Vaccination against H5 HP avian influenza virus leads to persistent immune response in wild king penguins
Source: Nat Commun. 2026 Feb 9;17:1395. doi: 10.1038/s41467-026-69094-9 (PMC12886961; doi:10.1038/s41467-026-69094-9)
Supplement: Supplementary file 5 — Supplementary Data 3 [file 41467_2026_69094_MOESM5_ESM.xlsx]

## Sheet: vaccination_H5_SNT_csv
id_sample	id_bird	group	date_capture	sampling_point	days_since_primo_injection	categorical_days	titre_SNT
CRO23-KIP-225	3	control	2024-04-21	recapture_1	52	51	4
CRO24-KIP-035	3	control	2024-11-10	recapture_5	255	252	4
CRO23-KIP-226	5	control	2024-04-21	recapture_1	52	51	8
CRO24-KIP-031	5	control	2024-11-10	recapture_5	255	252	16
CRO23-KIP-227	6	control	2024-04-21	recapture_1	52	51	4
CRO24-KIP-032	6	control	2024-11-10	recapture_5	255	252	4
CRO23-KIP-232	11	vaccinated	2024-04-21	recapture_1	51	51	2500
CRO24-KIP-019	11	vaccinated	2024-11-04	recapture_5	248	252	512
CRO23-KIP-234	13	vaccinated	2024-04-21	recapture_1	51	51	2500
CRO24-KIP-030	13	vaccinated	2024-11-10	recapture_5	254	252	512
CRO23-KIP-235	14	vaccinated	2024-04-21	recapture_1	51	51	2500
CRO24-KIP-034	14	vaccinated	2024-11-10	recapture_5	254	252	2048
CRO23-KIP-237	16	vaccinated	2024-04-21	recapture_1	51	51	2048
CRO24-KIP-033	16	vaccinated	2024-11-10	recapture_5	254	252	128
CRO23-KIP-241	20	vaccinated	2024-04-21	recapture_1	51	51	1024
CRO24-KIP-046	20	vaccinated	2024-11-10	recapture_5	254	252	256
CRO23-KIP-244	23	vaccinated	2024-04-21	recapture_1	51	51	2500
CRO24-KIP-044	23	vaccinated	2024-11-10	recapture_5	254	252	512
CRO23-KIP-245	24	vaccinated	2024-04-21	recapture_1	51	51	2500
CRO24-KIP-048	24	vaccinated	2024-11-04	recapture_5	254	252	2048
CRO23-KIP-247	26	control	2024-04-23	recapture_1	52	51	4
CRO24-KIP-038	26	control	2024-11-10	recapture_5	253	252	4
CRO23-KIP-248	27	control	2024-04-23	recapture_1	52	51	8
CRO24-KIP-041	27	control	2024-11-10	recapture_5	253	252	8
CRO23-KIP-260	39	vaccinated	2024-04-23	recapture_1	51	51	2500
CRO24-KIP-040	39	vaccinated	2024-11-10	recapture_5	252	252	2048
CRO23-KIP-261	40	vaccinated	2024-04-23	recapture_1	51	51	2500
CRO24-KIP-042	40	vaccinated	2024-11-10	recapture_5	252	252	256
CRO23-KIP-266	45	vaccinated	2024-04-23	recapture_1	51	51	2500
CRO24-KIP-037	45	vaccinated	2024-11-10	recapture_5	252	252	2500
